# Supplementary material for: Novel downstream molecular targets of SIRT1 in melanoma: A quantitative proteomics approach
Source: Oncotarget. 2014 Apr 12;5(7):1987–99. doi: 10.18632/oncotarget.1898 (PMC4039116; doi:10.18632/oncotarget.1898)
Supplement: Supplementary file 1 [file oncotarget-05-1987-s001.xlsx]

## Sheet: S1List of identified proteins
Supplementary Table 1: List of total identified proteins in vehicle control and tenovin-1 treated G361 melanoma cells by nanoLC-MS/MS and human Uniprot database searches.
The data presented are from three biological replicates. Total 1091 proteins were detected by Scaffold software in control (T0) and tenovin-1 (T25) treated groups. Among them, 20 proteins (marked with bold blue color) were showing 95% confidence interval (CI) with statistical difference.
				Quantitative Value						Fold change
Identified Proteins (1091)	Accession	Molecular	T-Test	T25	T25-2	T25-3	T0	T0-2	T0-3	T25/T0	T25-2/T0-2	T25-3/T0-3	Average
(95% probability, 2 peptide minimum)	Number	Weight	(P-Value)	Batch I	Batch II	Batch III	Batch I	Batch II	Batch III	Batch I	Batch II	Batch III	Fold change
26S protease regulatory subunit 6A OS=Homo sapiens GN=PSMC3 PE=1 SV=3	P17980	49 kDa	95% (0.049)	5.8601	3.6725	3.5073	8.6839	5.8502	8.251	0.674824	0.627756	0.425076	0.575885
D-3-phosphoglycerate dehydrogenase OS=Homo sapiens GN=PHGDH PE=1 SV=4	O43175	57 kDa	95% (0.048)	14.65	14.69	16.367	8.6839	13.651	9.2824	1.68703	1.07611	1.76323	1.50879
Electron transfer flavoprotein subunit alpha, mitochondrial OS=Homo sapiens GN=ETFA PE=1 SV=1	P13804	35 kDa	95% (0.048)	9.7668	11.017	15.198	5.7893	6.8253	8.251	1.68704	1.61414	1.84196	1.71438
Proteasome subunit alpha type-6 OS=Homo sapiens GN=PSMA6 PE=1 SV=1	P60900	27 kDa	95% (0.048)	3.9067	4.5906	3.5073	1.9298	2.9251	3.0941	2.02441	1.56938	1.13354	1.57578
Calmodulin OS=Homo sapiens GN=CALM1 PE=1 SV=2	P62158	17 kDa	95% (0.047)	10.744	5.5087	7.0145	2.8946	1.9501	4.1255	3.71174	2.82483	1.70028	2.74562
Apoptosis-inducing factor 1, mitochondrial OS=Homo sapiens GN=AIFM1 PE=1 SV=1	O95831 (+1)	67 kDa	95% (0.042)	4.8834	7.345	5.8454	2.8946	3.9002	4.1255	1.68707	1.88324	1.41689	1.6624
Isoform Lamin C of Lamin-A/C OS=Homo sapiens GN=LMNA	P02545-2	65 kDa	95% (0.040)	1.9534	1.8362	1.1691	4.8244	2.9251	3.0941	0.4049	0.627739	0.377848	0.470162
Voltage-dependent anion-selective channel protein 1 OS=Homo sapiens GN=VDAC1 PE=1 SV=2	P21796	31 kDa	95% (0.037)	17.58	10.099	17.536	3.8595	8.7753	6.1883	4.55499	1.15084	2.83373	2.84652
40S ribosomal protein S13 OS=Homo sapiens GN=RPS13 PE=1 SV=2	P62277	17 kDa	95% (0.024)	0.97668	2.7544	0	3.8595	4.8752	4.1255	0.253059	0.564982	0	0.27268
Huntingtin OS=Homo sapiens GN=HTT PE=1 SV=2	P42858	348 kDa	95% (0.022)	0	0	0	0.96488	0.97504	2.0628	0	0	0	0
Mitochondrial import receptor subunit TOM22 homolog OS=Homo sapiens GN=TOMM22 PE=1 SV=3	Q9NS69	16 kDa	95% (0.020)	0.97668	2.7544	2.3382	0	0	0	#DIV/0!	#DIV/0!	#DIV/0!	#DIV/0!
60 kDa SS-A/Ro ribonucleoprotein OS=Homo sapiens GN=TROVE2 PE=1 SV=2	P10155	61 kDa	95% (0.019)	2.93	2.7544	2.3382	1.9298	0.97504	1.0314	1.51829	2.82491	2.26702	2.20341
C-1-tetrahydrofolate synthase, cytoplasmic OS=Homo sapiens GN=MTHFD1 PE=1 SV=3	P11586	102 kDa	95% (0.017)	1.9534	2.7544	1.1691	5.7893	4.8752	8.251	0.337416	0.564982	0.141692	0.34803
Molybdenum cofactor sulfurase OS=Homo sapiens GN=MOCOS PE=1 SV=2	Q96EN8	98 kDa	95% (0.014)	0.97668	0.91812	1.1691	2.8946	1.9501	2.0628	0.337414	0.470807	0.566754	0.458325
Mitotic checkpoint protein BUB3 OS=Homo sapiens GN=BUB3 PE=1 SV=1	O43684 (+1)	37 kDa	95% (0.013)	0.97668	0.91812	0	1.9298	1.9501	2.0628	0.506104	0.470807	0	0.325637
Myosin-Ib OS=Homo sapiens GN=MYO1B PE=1 SV=3	O43795 (+1)	132 kDa	95% (0.013)	0	0	1.1691	2.8946	1.9501	3.0941	0	0	0.377848	0.125949
Profilin-1 OS=Homo sapiens GN=PFN1 PE=1 SV=2	P07737	15 kDa	95% (0.012)	6.8368	6.4268	8.1836	10.614	10.725	9.2824	0.64413	0.599235	0.881625	0.70833
Histone H4 OS=Homo sapiens GN=HIST1H4A PE=1 SV=2	P62805	11 kDa	95% (0.012)	1.9534	0.91812	1.1691	0	0	0	#DIV/0!	#DIV/0!	#DIV/0!	#DIV/0!
Chromobox protein homolog 3 OS=Homo sapiens GN=CBX3 PE=1 SV=4	Q13185	21 kDa	95% (0.0094)	2.93	2.7544	3.5073	1.9298	1.9501	2.0628	1.51829	1.41244	1.70026	1.54366
Proactivator polypeptide OS=Homo sapiens GN=PSAP PE=1 SV=2	P07602 (+2)	58 kDa	95% (0.0052)	6.8368	7.345	8.1836	1.9298	3.9002	1.0314	3.54275	1.88324	7.93446	4.45348
Glucose-6-phosphate 1-dehydrogenase OS=Homo sapiens GN=G6PD PE=1 SV=4	P11413 (+2)	59 kDa	0% (1.00)	1.9534	6.4268	3.5073	2.8946	4.8752	4.1255	0.674843	1.31826	0.850151	0.947753
Lysosome membrane protein 2 OS=Homo sapiens GN=SCARB2 PE=1 SV=2	Q14108	54 kDa	0% (1.00)	1.9534	0.91812	7.0145	1.9298	4.8752	3.0941	1.01223	0.188325	2.26706	1.15587
Protein transport protein Sec31A OS=Homo sapiens GN=SEC31A PE=1 SV=3	O94979 (+5)	133 kDa	0% (1.00)	2.93	0.91812	1.1691	0.96488	0.97504	3.0941	3.03665	0.941623	0.377848	1.45204
Signal recognition particle 72 kDa protein OS=Homo sapiens GN=SRP72 PE=1 SV=3	O76094	75 kDa	0% (1.00)	1.9534	2.7544	1.1691	1.9298	2.9251	1.0314	1.01223	0.941643	1.13351	1.02913
cAMP-dependent protein kinase type II-alpha regulatory subunit OS=Homo sapiens GN=PRKAR2A PE=1 SV=2	P13861	46 kDa	0% (1.00)	1.9534	2.7544	1.1691	1.9298	2.9251	1.0314	1.01223	0.941643	1.13351	1.02913
Glycyl-tRNA synthetase OS=Homo sapiens GN=GARS PE=1 SV=2	P41250	83 kDa	0% (0.99)	19.534	27.544	30.396	19.298	33.151	24.753	1.01223	0.830865	1.22797	1.02369
Heat shock protein beta-1 OS=Homo sapiens GN=HSPB1 PE=1 SV=2	P04792	23 kDa	0% (0.99)	13.674	18.362	11.691	9.6488	20.476	13.408	1.41717	0.896757	0.871942	1.06196
10 kDa heat shock protein, mitochondrial OS=Homo sapiens GN=HSPE1 PE=1 SV=2	P61604	11 kDa	0% (0.99)	9.7668	8.2631	12.86	9.6488	8.7753	12.377	1.01223	0.941632	1.03902	0.997628
ATP synthase subunit gamma, mitochondrial OS=Homo sapiens GN=ATP5C1 PE=1 SV=1	P36542 (+1)	33 kDa	0% (0.99)	1.9534	3.6725	8.1836	2.8946	5.8502	5.1569	0.674843	0.627756	1.58692	0.963174
Proteasome subunit alpha type-2 OS=Homo sapiens GN=PSMA2 PE=1 SV=2	P25787	26 kDa	0% (0.99)	2.93	5.5087	3.5073	2.8946	4.8752	4.1255	1.01223	1.12994	0.850151	0.997442
Prostaglandin E synthase 3 OS=Homo sapiens GN=PTGES3 PE=1 SV=1	Q15185	19 kDa	0% (0.99)	3.9067	6.4268	3.5073	4.8244	3.9002	5.1569	0.809779	1.64781	0.680118	1.0459
Glucosamine-6-phosphate isomerase 1 OS=Homo sapiens GN=GNPDA1 PE=1 SV=1	P46926	33 kDa	0% (0.99)	2.93	5.5087	2.3382	2.8946	5.8502	2.0628	1.01223	0.941626	1.13351	1.02912
TIP41-like protein OS=Homo sapiens GN=TIPRL PE=1 SV=2	O75663	31 kDa	0% (0.99)	0.97668	2.7544	1.1691	0.96488	2.9251	1.0314	1.01223	0.941643	1.13351	1.02913
S-formylglutathione hydrolase OS=Homo sapiens GN=ESD PE=1 SV=2	P10768	31 kDa	0% (0.99)	0	6.4268	2.3382	1.9298	4.8752	2.0628	0	1.31826	1.13351	0.817257
Eukaryotic translation initiation factor 2 subunit 2-like protein OS=Homo sapiens PE=1 SV=1	A6NK07 (+1)	38 kDa	0% (0.99)	3.9067	3.6725	1.1691	2.8946	4.8752	1.0314	1.34965	0.753302	1.13351	1.07882
Eukaryotic translation initiation factor 2 subunit 1 OS=Homo sapiens GN=EIF2S1 PE=1 SV=3	P05198	36 kDa	0% (0.99)	2.93	3.6725	1.1691	2.8946	3.9002	1.0314	1.01223	0.941618	1.13351	1.02912
Tubulin gamma-1 chain OS=Homo sapiens GN=TUBG1 PE=1 SV=2	P23258	51 kDa	0% (0.99)	1.9534	0.91812	0	0.96488	1.9501	0	2.0245	0.470807	#DIV/0!	#DIV/0!
Kinesin-1 heavy chain OS=Homo sapiens GN=KIF5B PE=1 SV=1	P33176	110 kDa	0% (0.99)	1.9534	0.91812	0	0.96488	1.9501	0	2.0245	0.470807	#DIV/0!	#DIV/0!
V-type proton ATPase subunit G 1 OS=Homo sapiens GN=ATP6V1G1 PE=1 SV=3	O75348	14 kDa	0% (0.99)	2.93	0.91812	1.1691	0.96488	1.9501	2.0628	3.03665	0.470807	0.566754	1.35807
Putative RNA-binding protein 3 OS=Homo sapiens GN=RBM3 PE=1 SV=1	P98179	17 kDa	0% (0.99)	3.9067	0.91812	1.1691	2.8946	0.97504	2.0628	1.34965	0.941623	0.566754	0.952676
Calcium-binding protein p22 OS=Homo sapiens GN=CHP PE=1 SV=3	Q99653	22 kDa	0% (0.99)	1.9534	1.8362	1.1691	0.96488	1.9501	2.0628	2.0245	0.941593	0.566754	1.17762
39S ribosomal protein L37, mitochondrial OS=Homo sapiens GN=MRPL37 PE=1 SV=2	Q9BZE1	48 kDa	0% (0.99)	0.97668	0.91812	1.1691	0	0.97504	2.0628	#DIV/0!	0.941623	0.566754	#DIV/0!
Prefoldin subunit 2 OS=Homo sapiens GN=PFDN2 PE=1 SV=1	Q9UHV9	17 kDa	0% (0.99)	0.97668	1.8362	1.1691	0.96488	0.97504	2.0628	1.01223	1.8832	0.566754	1.15406
Glucosylceramidase OS=Homo sapiens GN=GBA PE=1 SV=3	P04062 (+1)	60 kDa	0% (0.99)	0	0.91812	1.1691	0	0	2.0628	#DIV/0!	#DIV/0!	0.566754	#DIV/0!
Pre-mRNA-processing-splicing factor 8 OS=Homo sapiens GN=PRPF8 PE=1 SV=2	Q6P2Q9	274 kDa	0% (0.99)	1.9534	0	0	1.9298	0	0	1.01223	#DIV/0!	#DIV/0!	#DIV/0!
Eukaryotic translation initiation factor 3 subunit G OS=Homo sapiens GN=EIF3G PE=1 SV=2	O75821	36 kDa	0% (0.99)	0.97668	0.91812	1.1691	0	0.97504	2.0628	#DIV/0!	0.941623	0.566754	#DIV/0!
MMP37_HUMAN MMP37-like protein, mitochondrial OS=Homo sapiens GN=C3orf31 PE=2 SV=1	Q96BW9	36 kDa	0% (0.99)	0	1.8362	1.1691	0	1.9501	1.0314	#DIV/0!	0.941593	1.13351	#DIV/0!
Ras-related protein Rab-32 OS=Homo sapiens GN=RAB32 PE=1 SV=3	Q13637	25 kDa	0% (0.99)	1.9534	0.91812	0	0.96488	1.9501	0	2.0245	0.470807	#DIV/0!	#DIV/0!
Splicing factor 3B subunit 2 OS=Homo sapiens GN=SF3B2 PE=1 SV=2	Q13435	100 kDa	0% (0.99)	1.9534	0	0	1.9298	0	0	1.01223	#DIV/0!	#DIV/0!	#DIV/0!
RNA-binding protein EWS OS=Homo sapiens GN=EWSR1 PE=1 SV=1	Q01844	68 kDa	0% (0.99)	0.97668	0.91812	0	1.9298	0	0	0.506104	#DIV/0!	#DIV/0!	#DIV/0!
Glycogen phosphorylase, brain form OS=Homo sapiens GN=PYGB PE=1 SV=5	P11216	97 kDa	0% (0.98)	43.951	36.725	35.073	38.595	47.777	29.91	1.13877	0.768675	1.17262	1.02669
T-complex protein 1 subunit zeta OS=Homo sapiens GN=CCT6A PE=1 SV=3	P40227	58 kDa	0% (0.98)	21.487	16.526	5.8454	14.473	18.526	11.345	1.48463	0.892044	0.51524	0.96397
Plastin-3 OS=Homo sapiens GN=PLS3 PE=1 SV=4	P13797	71 kDa	0% (0.98)	6.8368	10.099	8.1836	4.8244	8.7753	11.345	1.41713	1.15084	0.72134	1.09644
Myosin regulatory light chain 12B OS=Homo sapiens GN=MYL12B PE=1 SV=2	O14950	20 kDa	0% (0.98)	5.8601	7.345	4.6763	5.7893	5.8502	6.1883	1.01223	1.25551	0.755668	1.0078
Calcyclin-binding protein OS=Homo sapiens GN=CACYBP PE=1 SV=2	Q9HB71	26 kDa	0% (0.98)	0.97668	4.5906	4.6763	2.8946	0.97504	6.1883	0.337414	4.70811	0.755668	1.93373
Protein transport protein Sec24C OS=Homo sapiens GN=SEC24C PE=1 SV=3	P53992	118 kDa	0% (0.98)	2.93	1.8362	1.1691	1.9298	0.97504	3.0941	1.51829	1.8832	0.377848	1.25978
Peptidyl-prolyl cis-trans isomerase FKBP10 OS=Homo sapiens GN=FKBP10 PE=1 SV=1	Q96AY3	64 kDa	0% (0.98)	1.9534	0.91812	1.1691	0.96488	0.97504	2.0628	2.0245	0.941623	0.566754	1.17763
Methionine adenosyltransferase 2 subunit beta OS=Homo sapiens GN=MAT2B PE=1 SV=1	Q9NZL9 (+3)	38 kDa	0% (0.98)	2.93	0.91812	1.1691	1.9298	0.97504	2.0628	1.51829	0.941623	0.566754	1.00889
Proteasome-associated protein ECM29 homolog OS=Homo sapiens GN=ECM29 PE=1 SV=2	Q5VYK3	204 kDa	0% (0.98)	2.93	0.91812	1.1691	1.9298	0.97504	2.0628	1.51829	0.941623	0.566754	1.00889
Syntaxin-16 OS=Homo sapiens GN=STX16 PE=1 SV=3	O14662 (+2)	37 kDa	0% (0.98)	2.93	0.91812	1.1691	1.9298	0.97504	2.0628	1.51829	0.941623	0.566754	1.00889
AP-1 complex subunit mu-1 OS=Homo sapiens GN=AP1M1 PE=1 SV=3	Q9BXS5	49 kDa	0% (0.98)	1.9534	1.8362	0	1.9298	1.9501	0	1.01223	0.941593	#DIV/0!	#DIV/0!
Splicing factor U2AF 65 kDa subunit OS=Homo sapiens GN=U2AF2 PE=1 SV=4	P26368 (+1)	54 kDa	0% (0.98)	1.9534	1.8362	0	0.96488	2.9251	0	2.0245	0.627739	#DIV/0!	#DIV/0!
Lysosome-associated membrane glycoprotein 1 OS=Homo sapiens GN=LAMP1 PE=1 SV=3	P11279	45 kDa	0% (0.98)	0.97668	1.8362	1.1691	0.96488	1.9501	1.0314	1.01223	0.941593	1.13351	1.02911
DnaJ homolog subfamily A member 2 OS=Homo sapiens GN=DNAJA2 PE=1 SV=1	O60884	46 kDa	0% (0.98)	0	1.8362	1.1691	0.96488	0.97504	1.0314	0	1.8832	1.13351	1.00557
Serpin B6 OS=Homo sapiens GN=SERPINB6 PE=1 SV=3	P35237	43 kDa	0% (0.98)	1.9534	1.8362	0	0.96488	2.9251	0	2.0245	0.627739	#DIV/0!	#DIV/0!
Signal recognition particle 14 kDa protein OS=Homo sapiens GN=SRP14 PE=1 SV=2	P37108	15 kDa	0% (0.98)	0.97668	1.8362	1.1691	0.96488	1.9501	1.0314	1.01223	0.941593	1.13351	1.02911
Nicotinate-nucleotide pyrophosphorylase [carboxylating] OS=Homo sapiens GN=QPRT PE=1 SV=3	Q15274	31 kDa	0% (0.98)	0.97668	1.8362	1.1691	0.96488	1.9501	1.0314	1.01223	0.941593	1.13351	1.02911
Isoform TAF-I beta of Protein SET OS=Homo sapiens GN=SET	Q01105-2	32 kDa	0% (0.97)	16.604	13.772	18.705	20.263	13.651	15.471	0.819425	1.00886	1.20904	1.01244
Transportin-3 OS=Homo sapiens GN=TNPO3 PE=1 SV=3	Q9Y5L0 (+2)	104 kDa	0% (0.97)	4.8834	3.6725	4.6763	2.8946	2.9251	7.2196	1.68707	1.25551	0.647723	1.19677
26S protease regulatory subunit 4 OS=Homo sapiens GN=PSMC1 PE=1 SV=1	P62191	49 kDa	0% (0.97)	2.93	2.7544	3.5073	0.96488	2.9251	5.1569	3.03665	0.941643	0.680118	1.5528
28 kDa heat- and acid-stable phosphoprotein OS=Homo sapiens GN=PDAP1 PE=1 SV=1	Q13442	21 kDa	0% (0.97)	1.9534	4.5906	1.1691	0.96488	4.8752	2.0628	2.0245	0.941623	0.566754	1.17763
Coatomer subunit delta OS=Homo sapiens GN=ARCN1 PE=1 SV=1	P48444	57 kDa	0% (0.97)	1.9534	0.91812	0	0	1.9501	1.0314	#DIV/0!	0.470807	0	#DIV/0!
S-phase kinase-associated protein 1 OS=Homo sapiens GN=SKP1 PE=1 SV=2	P63208	19 kDa	0% (0.97)	0.97668	1.8362	1.1691	1.9298	0.97504	1.0314	0.506104	1.8832	1.13351	1.17427
Isoform 4 of Probable ATP-dependent RNA helicase DDX17 OS=Homo sapiens GN=DDX17	Q92841-4	80 kDa	0% (0.97)	0.97668	2.7544	0	0	3.9002	0	#DIV/0!	0.70622	#DIV/0!	#DIV/0!
Drebrin-like protein OS=Homo sapiens GN=DBNL PE=1 SV=1	Q9UJU6 (+2)	48 kDa	0% (0.97)	0.97668	1.8362	2.3382	1.9298	0	3.0941	0.506104	#DIV/0!	0.755696	#DIV/0!
Twinfilin-1 OS=Homo sapiens GN=TWF1 PE=1 SV=3	Q12792 (+1)	40 kDa	0% (0.97)	1.9534	1.8362	1.1691	1.9298	1.9501	1.0314	1.01223	0.941593	1.13351	1.02911
Tumor protein D52 OS=Homo sapiens GN=TPD52 PE=1 SV=2	P55327 (+2)	24 kDa	0% (0.97)	0.97668	2.7544	1.1691	1.9298	0.97504	2.0628	0.506104	2.82491	0.566754	1.29926
Thimet oligopeptidase OS=Homo sapiens GN=THOP1 PE=1 SV=2	P52888	79 kDa	0% (0.97)	0.97668	1.8362	1.1691	1.9298	0.97504	1.0314	0.506104	1.8832	1.13351	1.17427
E3 ubiquitin-protein ligase CHIP OS=Homo sapiens GN=STUB1 PE=1 SV=2	Q9UNE7 (+1)	35 kDa	0% (0.97)	0	1.8362	0	0	1.9501	0	#DIV/0!	0.941593	#DIV/0!	#DIV/0!
Tubulin-specific chaperone D OS=Homo sapiens GN=TBCD PE=1 SV=2	Q9BTW9 (+1)	133 kDa	0% (0.97)	0.97668	1.8362	0	0.96488	1.9501	0	1.01223	0.941593	#DIV/0!	#DIV/0!
40S ribosomal protein S9 OS=Homo sapiens GN=RPS9 PE=1 SV=3	P46781	23 kDa	0% (0.97)	0.97668	1.8362	0	1.9298	0.97504	0	0.506104	1.8832	#DIV/0!	#DIV/0!
Eukaryotic translation initiation factor 3 subunit K OS=Homo sapiens GN=EIF3K PE=1 SV=1	Q9UBQ5	25 kDa	0% (0.97)	0.97668	1.8362	0	0.96488	1.9501	0	1.01223	0.941593	#DIV/0!	#DIV/0!
Coiled-coil domain-containing protein 124 OS=Homo sapiens GN=CCDC124 PE=1 SV=1	Q96CT7	26 kDa	0% (0.97)	0.97668	1.8362	0	1.9298	0.97504	0	0.506104	1.8832	#DIV/0!	#DIV/0!
UMP-CMP kinase OS=Homo sapiens GN=CMPK1 PE=1 SV=3	P30085	22 kDa	0% (0.97)	0.97668	1.8362	0	0.96488	1.9501	0	1.01223	0.941593	#DIV/0!	#DIV/0!
2',5'-phosphodiesterase 12 OS=Homo sapiens GN=PDE12 PE=1 SV=2	Q6L8Q7 (+1)	67 kDa	0% (0.97)	0	1.8362	0	0	1.9501	0	#DIV/0!	0.941593	#DIV/0!	#DIV/0!
SRA stem-loop-interacting RNA-binding protein, mitochondrial OS=Homo sapiens GN=SLIRP PE=1 SV=1	Q9GZT3	12 kDa	0% (0.97)	0.97668	0	1.1691	0	0	2.0628	#DIV/0!	#DIV/0!	0.566754	#DIV/0!
Dynamin-2 OS=Homo sapiens GN=DNM2 PE=1 SV=2	P50570 (+1)	98 kDa	0% (0.97)	0	1.8362	0	0	1.9501	0	#DIV/0!	0.941593	#DIV/0!	#DIV/0!
TMX2_HUMAN Thioredoxin-related transmembrane protein 2 OS=Homo sapiens GN=TMX2 PE=1 SV=1	Q9Y320	34 kDa	0% (0.97)	0.97668	0	1.1691	0	0	2.0628	#DIV/0!	#DIV/0!	0.566754	#DIV/0!
Helicase SKI2W OS=Homo sapiens GN=SKIV2L PE=1 SV=2	Q15477	138 kDa	0% (0.97)	0	1.8362	0	0	1.9501	0	#DIV/0!	0.941593	#DIV/0!	#DIV/0!
NADH-cytochrome b5 reductase 1 OS=Homo sapiens GN=CYB5R1 PE=1 SV=1	Q9UHQ9	34 kDa	0% (0.97)	0.97668	0	1.1691	0	0	2.0628	#DIV/0!	#DIV/0!	0.566754	#DIV/0!
NEP_HUMAN Neprilysin OS=Homo sapiens GN=MME PE=1 SV=2	P08473	86 kDa	0% (0.97)	0	1.8362	0	0	1.9501	0	#DIV/0!	0.941593	#DIV/0!	#DIV/0!
TRIP6_HUMAN Thyroid receptor-interacting protein 6 OS=Homo sapiens GN=TRIP6 PE=1 SV=3	Q15654	50 kDa	0% (0.97)	0	1.8362	0	0	1.9501	0	#DIV/0!	0.941593	#DIV/0!	#DIV/0!
Long-chain-fatty-acid--CoA ligase 3 OS=Homo sapiens GN=ACSL3 PE=1 SV=3	O95573	80 kDa	0% (0.96)	25.394	29.38	28.058	21.227	36.076	24.753	1.19631	0.814392	1.13352	1.04807
40S ribosomal protein S10 OS=Homo sapiens GN=RPS10 PE=1 SV=1	P46783	19 kDa	0% (0.96)	5.8601	5.5087	1.1691	5.7893	3.9002	3.0941	1.01223	1.41241	0.377848	0.934164
ATP-dependent RNA helicase DDX1 OS=Homo sapiens GN=DDX1 PE=1 SV=2	Q92499	82 kDa	0% (0.96)	3.9067	8.2631	1.1691	4.8244	6.8253	2.0628	0.809779	1.21066	0.566754	0.862397
Chloride intracellular channel protein 4 OS=Homo sapiens GN=CLIC4 PE=1 SV=4	Q9Y696	29 kDa	0% (0.96)	0	3.6725	3.5073	0.96488	2.9251	3.0941	0	1.25551	1.13354	0.796352
26S proteasome non-ATPase regulatory subunit 8 OS=Homo sapiens GN=PSMD8 PE=1 SV=1	P48556	30 kDa	0% (0.96)	3.9067	2.7544	0	3.8595	0.97504	2.0628	1.01223	2.82491	0	1.27905
Eukaryotic initiation factor 4A-II OS=Homo sapiens GN=EIF4A2 PE=1 SV=2	Q14240 (+1)	46 kDa	0% (0.96)	12.697	10.099	9.3527	14.473	9.7504	8.251	0.877289	1.03575	1.13352	1.01552
Eukaryotic translation initiation factor 3 subunit E OS=Homo sapiens GN=EIF3E PE=1 SV=1	P60228	52 kDa	0% (0.96)	2.93	1.8362	0	1.9298	1.9501	1.0314	1.51829	0.941593	0	0.819962
Heterogeneous nuclear ribonucleoprotein Q OS=Homo sapiens GN=SYNCRIP PE=1 SV=2	O60506 (+2)	70 kDa	0% (0.96)	0.97668	2.7544	0	1.9298	1.9501	0	0.506104	1.41244	#DIV/0!	#DIV/0!
Alpha-soluble NSF attachment protein OS=Homo sapiens GN=NAPA PE=1 SV=3	P54920	33 kDa	0% (0.96)	0.97668	1.8362	1.1691	1.9298	1.9501	0	0.506104	0.941593	#DIV/0!	#DIV/0!
Echinoderm microtubule-associated protein-like 4 OS=Homo sapiens GN=EML4 PE=1 SV=3	Q9HC35	109 kDa	0% (0.96)	0.97668	2.7544	0	1.9298	1.9501	0	0.506104	1.41244	#DIV/0!	#DIV/0!
40S ribosomal protein S26 OS=Homo sapiens GN=RPS26 PE=1 SV=3	P62854 (+1)	13 kDa	0% (0.96)	1.9534	0.91812	0	0.96488	0.97504	1.0314	2.0245	0.941623	0	0.988708
Ras-related protein Ral-A OS=Homo sapiens GN=RALA PE=1 SV=1	P11233	24 kDa	0% (0.96)	0.97668	0.91812	2.3382	0	0.97504	3.0941	#DIV/0!	0.941623	0.755696	#DIV/0!
Protein phosphatase 1A OS=Homo sapiens GN=PPM1A PE=1 SV=1	P35813 (+1)	42 kDa	0% (0.96)	0	1.8362	0	0.96488	0.97504	0	0	1.8832	#DIV/0!	#DIV/0!
FACT complex subunit SSRP1 OS=Homo sapiens GN=SSRP1 PE=1 SV=1	Q08945	81 kDa	0% (0.96)	0	1.8362	0	0.96488	0.97504	0	0	1.8832	#DIV/0!	#DIV/0!
Coatomer subunit beta OS=Homo sapiens GN=COPB1 PE=1 SV=3	P53618	107 kDa	0% (0.95)	6.8368	5.5087	4.6763	4.8244	7.8003	4.1255	1.41713	0.706216	1.13351	1.08562
40S ribosomal protein S7 OS=Homo sapiens GN=RPS7 PE=1 SV=1	P62081	22 kDa	0% (0.95)	7.8135	10.099	0	9.6488	5.8502	3.0941	0.80979	1.72627	0	0.845352
Peroxisomal multifunctional enzyme type 2 OS=Homo sapiens GN=HSD17B4 PE=1 SV=3	P51659	80 kDa	0% (0.95)	2.93	5.5087	0	0.96488	5.8502	2.0628	3.03665	0.941626	0	1.32609
Cytoskeleton-associated protein 4 OS=Homo sapiens GN=CKAP4 PE=1 SV=2	Q07065	66 kDa	0% (0.95)	4.8834	2.7544	4.6763	1.9298	3.9002	6.1883	2.53052	0.70622	0.755668	1.3308
NADH-ubiquinone oxidoreductase 75 kDa subunit, mitochondrial OS=Homo sapiens GN=NDUFS1 PE=1 SV=3	P28331	79 kDa	0% (0.95)	2.93	0	4.6763	3.8595	0	4.1255	0.759166	#DIV/0!	1.13351	#DIV/0!
Eukaryotic translation initiation factor 3 subunit C OS=Homo sapiens GN=EIF3C PE=1 SV=1	Q99613	105 kDa	0% (0.95)	2.93	3.6725	0	1.9298	3.9002	1.0314	1.51829	0.941618	0	0.81997
Pirin OS=Homo sapiens GN=PIR PE=1 SV=1	O00625	32 kDa	0% (0.95)	0.97668	4.5906	0	2.8946	1.9501	1.0314	0.337414	2.35403	0	0.897149
Nucleoside diphosphate kinase A OS=Homo sapiens GN=NME1 PE=1 SV=1	P15531 (+1)	17 kDa	0% (0.95)	12.697	20.199	14.029	13.508	18.526	15.471	0.939962	1.09031	0.906793	0.97902
Aldehyde dehydrogenase X, mitochondrial OS=Homo sapiens GN=ALDH1B1 PE=1 SV=2	P30837	57 kDa	0% (0.95)	1.9534	0.91812	1.1691	0.96488	1.9501	1.0314	2.0245	0.470807	1.13351	1.2096
Ubiquitin thioesterase OTUB1 OS=Homo sapiens GN=OTUB1 PE=1 SV=2	Q96FW1	31 kDa	0% (0.95)	1.9534	0.91812	1.1691	0.96488	1.9501	1.0314	2.0245	0.470807	1.13351	1.2096
T-complex protein 1 subunit eta OS=Homo sapiens GN=CCT7 PE=1 SV=2	Q99832	59 kDa	0% (0.94)	5.8601	10.099	7.0145	5.7893	12.675	5.1569	1.01223	0.796765	1.36022	1.0564
Apoptosis-associated speck-like protein containing a CARD OS=Homo sapiens GN=PYCARD PE=1 SV=2	Q9ULZ3 (+1)	22 kDa	0% (0.94)	4.8834	4.5906	1.1691	2.8946	3.9002	4.1255	1.68707	1.17702	0.283384	1.04916
ADP-ribosylation factor 3 OS=Homo sapiens GN=ARF3 PE=1 SV=2	P61204 (+1)	21 kDa	0% (0.94)	6.8368	6.4268	7.0145	8.6839	7.8003	4.1255	0.787296	0.823917	1.70028	1.10383
Eukaryotic translation initiation factor 5B OS=Homo sapiens GN=EIF5B PE=1 SV=4	O60841	139 kDa	0% (0.94)	2.93	6.4268	0	3.8595	3.9002	2.0628	0.759166	1.64781	0	0.802326
Cytochrome b5 type B OS=Homo sapiens GN=CYB5B PE=1 SV=2	O43169	16 kDa	0% (0.94)	1.9534	2.7544	3.5073	1.9298	1.9501	4.1255	1.01223	1.41244	0.850151	1.09161
Rho guanine nucleotide exchange factor 2 OS=Homo sapiens GN=ARHGEF2 PE=1 SV=4	Q92974 (+2)	112 kDa	0% (0.94)	0	6.4268	1.1691	0	6.8253	0	#DIV/0!	0.941614	#DIV/0!	#DIV/0!
Calcium-binding mitochondrial carrier protein Aralar2 OS=Homo sapiens GN=SLC25A13 PE=1 SV=2	Q9UJS0	74 kDa	0% (0.94)	1.9534	0	4.6763	1.9298	0.97504	4.1255	1.01223	0	1.13351	0.715247
E3 ubiquitin/ISG15 ligase TRIM25 OS=Homo sapiens GN=TRIM25 PE=1 SV=1	Q14258	71 kDa	0% (0.94)	1.9534	2.7544	0	1.9298	1.9501	1.0314	1.01223	1.41244	0	0.808223
RNA-binding protein FUS OS=Homo sapiens GN=FUS PE=1 SV=1	P35637 (+1)	53 kDa	0% (0.94)	0.97668	2.7544	0	0.96488	1.9501	1.0314	1.01223	1.41244	0	0.808223
MPRD_HUMAN Cation-dependent mannose-6-phosphate receptor OS=Homo sapiens GN=M6PR PE=1 SV=1	P20645	31 kDa	0% (0.94)	0	0.91812	4.6763	0	2.9251	3.0941	#DIV/0!	0.313876	1.51136	#DIV/0!
Actin-related protein 2/3 complex subunit 4 OS=Homo sapiens GN=ARPC4 PE=1 SV=3	P59998	20 kDa	0% (0.94)	0.97668	2.7544	0	0.96488	1.9501	1.0314	1.01223	1.41244	0	0.808223
Non-syndromic hearing impairment protein 5 OS=Homo sapiens GN=DFNA5 PE=1 SV=2	O60443	55 kDa	0% (0.94)	1.9534	1.8362	0	0.96488	1.9501	1.0314	2.0245	0.941593	0	0.988698
Sorting nexin-1 OS=Homo sapiens GN=SNX1 PE=1 SV=3	Q13596 (+1)	59 kDa	0% (0.94)	0	0.91812	2.3382	0	0.97504	2.0628	#DIV/0!	0.941623	1.13351	#DIV/0!
Nitrilase homolog 1 OS=Homo sapiens GN=NIT1 PE=1 SV=2	Q86X76 (+3)	36 kDa	0% (0.94)	0	1.8362	0	0.96488	0	1.0314	0	#DIV/0!	0	#DIV/0!
Endophilin-A2 OS=Homo sapiens GN=SH3GL1 PE=1 SV=1	Q99961	41 kDa	0% (0.94)	0	1.8362	0	0.96488	0	1.0314	0	#DIV/0!	0	#DIV/0!
Heat shock protein HSP 90-beta OS=Homo sapiens GN=HSP90AB1 PE=1 SV=4	P08238	83 kDa	0% (0.93)	105.48	96.403	142.63	94.558	96.529	147.49	1.11551	0.998695	0.967049	1.02708
Isoform TM30nm of Tropomyosin alpha-3 chain OS=Homo sapiens GN=TPM3	P06753-2	29 kDa	0% (0.93)	12.697	13.772	15.198	9.6488	12.675	18.565	1.31591	1.08655	0.818637	1.0737
Hypoxia up-regulated protein 1 OS=Homo sapiens GN=HYOU1 PE=1 SV=1	Q9Y4L1	111 kDa	0% (0.93)	7.8135	5.5087	12.86	6.7542	8.7753	11.345	1.15684	0.627751	1.13354	0.972708
NEDD9-interacting protein with calponin homology and LIM domains OS=Homo sapiens GN=MICAL1 PE=1 SV=2	Q8TDZ2	118 kDa	0% (0.93)	8.7901	13.772	1.1691	6.7542	11.7	4.1255	1.30143	1.17709	0.283384	0.920635
Bifunctional aminoacyl-tRNA synthetase OS=Homo sapiens GN=EPRS PE=1 SV=5	P07814	171 kDa	0% (0.93)	4.8834	7.345	1.1691	4.8244	6.8253	1.0314	1.01223	1.07614	1.13351	1.07396
26S proteasome non-ATPase regulatory subunit 6 OS=Homo sapiens GN=PSMD6 PE=1 SV=1	Q15008	46 kDa	0% (0.93)	3.9067	0	2.3382	1.9298	1.9501	2.0628	2.02441	0	1.13351	1.05264
60S ribosomal protein L27 OS=Homo sapiens GN=RPL27 PE=1 SV=2	P61353	16 kDa	0% (0.93)	0.97668	3.6725	0	0.96488	1.9501	2.0628	1.01223	1.88324	0	0.965155
Inosine triphosphate pyrophosphatase OS=Homo sapiens GN=ITPA PE=1 SV=2	Q9BY32	21 kDa	0% (0.93)	0.97668	2.7544	0	0	1.9501	2.0628	#DIV/0!	1.41244	0	#DIV/0!
AP-3 complex subunit beta-1 OS=Homo sapiens GN=AP3B1 PE=1 SV=3	O00203	121 kDa	0% (0.93)	0.97668	1.8362	0	0.96488	0.97504	1.0314	1.01223	1.8832	0	0.965145
Insulin-like growth factor 2 mRNA-binding protein 1 OS=Homo sapiens GN=IGF2BP1 PE=1 SV=2	Q9NZI8	63 kDa	0% (0.93)	2.93	2.7544	0	1.9298	1.9501	2.0628	1.51829	1.41244	0	0.976911
Ras-related protein Rab-27A OS=Homo sapiens GN=RAB27A PE=1 SV=3	P51159	25 kDa	0% (0.93)	0.97668	1.8362	0	0.96488	0.97504	1.0314	1.01223	1.8832	0	0.965145
Myosin-10 OS=Homo sapiens GN=MYH10 PE=1 SV=3	P35580 (+2)	229 kDa	0% (0.92)	27.347	29.38	14.029	23.157	27.301	18.565	1.18094	1.07615	0.755669	1.00425
Proteasome subunit alpha type-1 OS=Homo sapiens GN=PSMA1 PE=1 SV=1	P25786 (+1)	30 kDa	0% (0.92)	1.9534	9.1812	4.6763	1.9298	6.8253	6.1883	1.01223	1.34517	0.755668	1.03769
Leukotriene A-4 hydrolase OS=Homo sapiens GN=LTA4H PE=1 SV=2	P09960	69 kDa	0% (0.92)	5.8601	7.345	5.8454	5.7893	7.8003	5.1569	1.01223	0.94163	1.13351	1.02912
Delta-1-pyrroline-5-carboxylate synthase OS=Homo sapiens GN=ALDH18A1 PE=1 SV=2	P54886 (+1)	87 kDa	0% (0.92)	5.8601	4.5906	4.6763	4.8244	6.8253	3.0941	1.21468	0.672586	1.51136	1.13288
Large neutral amino acids transporter small subunit 1 OS=Homo sapiens GN=SLC7A5 PE=1 SV=2	Q01650	55 kDa	0% (0.92)	2.93	3.6725	5.8454	5.7893	1.9501	5.1569	0.506106	1.88324	1.13351	1.17428
Rho GTPase-activating protein 1 OS=Homo sapiens GN=ARHGAP1 PE=1 SV=1	Q07960	50 kDa	0% (0.92)	1.9534	2.7544	2.3382	1.9298	2.9251	2.0628	1.01223	0.941643	1.13351	1.02913
Secretory carrier-associated membrane protein 3 OS=Homo sapiens GN=SCAMP3 PE=1 SV=3	O14828	38 kDa	0% (0.92)	1.9534	0.91812	4.6763	1.9298	0.97504	5.1569	1.01223	0.941623	0.906804	0.953552
Proteasome subunit alpha type-7 OS=Homo sapiens GN=PSMA7 PE=1 SV=1	O14818 (+3)	28 kDa	0% (0.92)	1.9534	2.7544	2.3382	1.9298	2.9251	2.0628	1.01223	0.941643	1.13351	1.02913
Triosephosphate isomerase OS=Homo sapiens GN=TPI1 PE=1 SV=2	P60174	27 kDa	0% (0.91)	28.324	29.38	30.396	25.087	30.226	31.973	1.12903	0.972011	0.950677	1.01724
Neutral alpha-glucosidase AB OS=Homo sapiens GN=GANAB PE=1 SV=3	Q14697	107 kDa	0% (0.91)	13.674	25.707	36.242	20.263	21.451	37.13	0.674826	1.19841	0.976084	0.949772
26S proteasome non-ATPase regulatory subunit 13 OS=Homo sapiens GN=PSMD13 PE=1 SV=1	Q9UNM6	43 kDa	0% (0.91)	11.72	8.2631	8.1836	8.6839	7.8003	12.377	1.34962	1.05933	0.661194	1.02338
Actin-related protein 3 OS=Homo sapiens GN=ACTR3 PE=1 SV=3	P61158	47 kDa	0% (0.91)	5.8601	8.2631	12.86	4.8244	9.7504	11.345	1.21468	0.847463	1.13354	1.06523
Coronin-1C OS=Homo sapiens GN=CORO1C PE=1 SV=1	Q9ULV4	53 kDa	0% (0.91)	4.8834	5.5087	1.1691	1.9298	6.8253	2.0628	2.53052	0.8071	0.566754	1.30146
Mitochondrial-processing peptidase subunit beta OS=Homo sapiens GN=PMPCB PE=1 SV=2	O75439	54 kDa	0% (0.91)	1.9534	1.8362	3.5073	0.96488	2.9251	3.0941	2.0245	0.627739	1.13354	1.26193
Estradiol 17-beta-dehydrogenase 12 OS=Homo sapiens GN=HSD17B12 PE=1 SV=2	Q53GQ0	34 kDa	0% (0.91)	1.9534	0	3.5073	1.9298	2.9251	1.0314	1.01223	0	3.40052	1.47092
Barrier-to-autointegration factor OS=Homo sapiens GN=BANF1 PE=1 SV=1	O75531	10 kDa	0% (0.91)	1.9534	2.7544	2.3382	2.8946	1.9501	2.0628	0.674843	1.41244	1.13351	1.0736
Proteasome subunit alpha type-3 OS=Homo sapiens GN=PSMA3 PE=1 SV=2	P25788 (+1)	28 kDa	0% (0.91)	0.97668	1.8362	2.3382	1.9298	0.97504	2.0628	0.506104	1.8832	1.13351	1.17427
Isoform HELA L-CAD I of Caldesmon OS=Homo sapiens GN=CALD1	Q05682-3 (+1)	64 kDa	0% (0.90)	3.9067	7.345	7.0145	4.8244	4.8752	9.2824	0.809779	1.5066	0.755677	1.02402
9 [Homo sapiens]	CP_ker9 (+4)	62 kDa	0% (0.90)	3.9067	6.4268	7.0145	7.7191	3.9002	5.1569	0.506108	1.64781	1.36022	1.17138
RuvB-like 2 OS=Homo sapiens GN=RUVBL2 PE=1 SV=3	Q9Y230	51 kDa	0% (0.90)	5.8601	5.5087	2.3382	3.8595	8.7753	0	1.51836	0.627751	#DIV/0!	#DIV/0!
Translationally-controlled tumor protein OS=Homo sapiens GN=TPT1 PE=1 SV=1	P13693	20 kDa	0% (0.90)	3.9067	2.7544	5.8454	3.8595	3.9002	5.1569	1.01223	0.70622	1.13351	0.950653
Thioredoxin domain-containing protein 5 OS=Homo sapiens GN=TXNDC5 PE=1 SV=2	Q8NBS9	48 kDa	0% (0.90)	2.93	4.5906	5.8454	3.8595	2.9251	7.2196	0.759166	1.56938	0.809657	1.04607
Heterogeneous nuclear ribonucleoprotein L OS=Homo sapiens GN=HNRNPL PE=1 SV=2	P14866	64 kDa	0% (0.90)	4.8834	3.6725	0	3.8595	3.9002	0	1.26529	0.941618	#DIV/0!	#DIV/0!
Activated RNA polymerase II transcriptional coactivator p15 OS=Homo sapiens GN=SUB1 PE=1 SV=3	P53999	14 kDa	0% (0.90)	0.97668	0.91812	2.3382	0.96488	0.97504	2.0628	1.01223	0.941623	1.13351	1.02912
UPF0556 protein C19orf10 OS=Homo sapiens GN=C19orf10 PE=1 SV=1	Q969H8	19 kDa	0% (0.90)	0.97668	0.91812	2.3382	0.96488	0.97504	2.0628	1.01223	0.941623	1.13351	1.02912
Arf-GAP domain and FG repeats-containing protein 1 OS=Homo sapiens GN=AGFG1 PE=1 SV=2	P52594 (+2)	58 kDa	0% (0.90)	0.97668	0.91812	2.3382	0.96488	0.97504	2.0628	1.01223	0.941623	1.13351	1.02912
Aldose reductase OS=Homo sapiens GN=AKR1B1 PE=1 SV=3	P15121	36 kDa	0% (0.89)	4.8834	9.1812	8.1836	1.9298	10.725	8.251	2.53052	0.856056	0.991831	1.45947
Eukaryotic translation initiation factor 3 subunit F OS=Homo sapiens GN=EIF3F PE=1 SV=1	O00303	38 kDa	0% (0.89)	9.7668	8.2631	2.3382	9.6488	7.8003	4.1255	1.01223	1.05933	0.566768	0.879443
SUMO-activating enzyme subunit 2 OS=Homo sapiens GN=UBA2 PE=1 SV=2	Q9UBT2	71 kDa	0% (0.89)	2.93	5.5087	7.0145	3.8595	5.8502	5.1569	0.759166	0.941626	1.36022	1.02034
Proteasome subunit alpha type-5 OS=Homo sapiens GN=PSMA5 PE=1 SV=3	P28066	26 kDa	0% (0.89)	1.9534	4.5906	5.8454	3.8595	3.9002	5.1569	0.506128	1.17702	1.13351	0.938885
Destrin OS=Homo sapiens GN=DSTN PE=1 SV=3	P60981	19 kDa	0% (0.89)	1.9534	2.7544	4.6763	0.96488	3.9002	5.1569	2.0245	0.70622	0.906804	1.21251
Peptidyl-tRNA hydrolase 2, mitochondrial OS=Homo sapiens GN=PTRH2 PE=1 SV=1	Q9Y3E5	19 kDa	0% (0.89)	1.9534	2.7544	3.5073	1.9298	2.9251	3.0941	1.01223	0.941643	1.13354	1.02914
A-kinase anchor protein 12 OS=Homo sapiens GN=AKAP12 PE=1 SV=3	Q02952 (+2)	191 kDa	0% (0.89)	1.9534	2.7544	3.5073	3.8595	2.9251	1.0314	0.506128	0.941643	3.40052	1.6161
Apoptosis regulator BAX OS=Homo sapiens GN=BAX PE=1 SV=1	Q07812 (+3)	21 kDa	0% (0.89)	1.9534	2.7544	3.5073	1.9298	2.9251	3.0941	1.01223	0.941643	1.13354	1.02914
Aflatoxin B1 aldehyde reductase member 2 OS=Homo sapiens GN=AKR7A2 PE=1 SV=3	O43488	40 kDa	0% (0.89)	1.9534	0.91812	2.3382	0.96488	1.9501	2.0628	2.0245	0.470807	1.13351	1.2096
Probable 2-oxoglutarate dehydrogenase E1 component DHKTD1, mitochondrial OS=Homo sapiens GN=DHTKD1 PE=2 SV=2	Q96HY7	103 kDa	0% (0.89)	0.97668	0.91812	3.5073	0.96488	1.9501	2.0628	1.01223	0.470807	1.70026	1.0611
Vesicle-associated membrane protein-associated protein B/C OS=Homo sapiens GN=VAPB PE=1 SV=3	O95292	27 kDa	0% (0.89)	1.9534	0	3.5073	1.9298	0.97504	2.0628	1.01223	0	1.70026	0.904164
Glyceraldehyde-3-phosphate dehydrogenase OS=Homo sapiens GN=GAPDH PE=1 SV=3	P04406	36 kDa	0% (0.88)	776.46	621.57	755.23	795.06	602.57	718.87	0.976606	1.03153	1.05058	1.01957
Sodium/potassium-transporting ATPase subunit alpha-1 OS=Homo sapiens GN=ATP1A1 PE=1 SV=1	P05023	113 kDa	0% (0.88)	9.7668	5.5087	14.029	6.7542	8.7753	12.377	1.44603	0.627751	1.13347	1.06909
Peroxiredoxin-2 OS=Homo sapiens GN=PRDX2 PE=1 SV=5	P32119	22 kDa	0% (0.88)	1.9534	2.7544	4.6763	1.9298	2.9251	5.1569	1.01223	0.941643	0.906804	0.953559
Apoptosis inhibitor 5 OS=Homo sapiens GN=API5 PE=1 SV=2	Q9BZZ5 (+3)	58 kDa	0% (0.88)	1.9534	0.91812	3.5073	2.8946	0.97504	2.0628	0.674843	0.941623	1.70026	1.10558
Vesicle-associated membrane protein 3 OS=Homo sapiens GN=VAMP3 PE=1 SV=3	Q15836	11 kDa	0% (0.88)	1.9534	1.8362	3.5073	1.9298	1.9501	3.0941	1.01223	0.941593	1.13354	1.02912
39S ribosomal protein L10, mitochondrial OS=Homo sapiens GN=MRPL10 PE=1 SV=3	Q7Z7H8	29 kDa	0% (0.88)	0.97668	0.91812	3.5073	0.96488	0.97504	4.1255	1.01223	0.941623	0.850151	0.934668
X-ray repair cross-complementing protein 5 OS=Homo sapiens GN=XRCC5 PE=1 SV=3	P13010	83 kDa	0% (0.87)	33.207	33.052	30.396	28.946	37.051	31.973	1.14721	0.892068	0.950677	0.99665
14-3-3 protein beta/alpha OS=Homo sapiens GN=YWHAB PE=1 SV=3	P31946 (+1)	28 kDa	0% (0.87)	43.951	31.216	29.227	36.666	34.126	30.941	1.19869	0.914728	0.944604	1.01934
Poly(rC)-binding protein 2 OS=Homo sapiens GN=PCBP2 PE=1 SV=1	Q15366	39 kDa	0% (0.87)	15.627	11.017	5.8454	14.473	6.8253	9.2824	1.07973	1.61414	0.629729	1.10787
Dihydropyrimidinase-related protein 2 OS=Homo sapiens GN=DPYSL2 PE=1 SV=1	Q16555	62 kDa	0% (0.87)	3.9067	5.5087	9.3527	3.8595	6.8253	9.2824	1.01223	0.8071	1.00757	0.942301
Glycogen phosphorylase, liver form OS=Homo sapiens GN=PYGL PE=1 SV=4	P06737	97 kDa	0% (0.87)	7.8135	16.526	2.3382	8.6839	15.601	5.1569	0.899769	1.05929	0.453412	0.804157
Protein phosphatase 1F OS=Homo sapiens GN=PPM1F PE=1 SV=3	P49593	50 kDa	0% (0.87)	2.93	5.5087	2.3382	0.96488	5.8502	3.0941	3.03665	0.941626	0.755696	1.57799
Phosphoserine phosphatase OS=Homo sapiens GN=PSPH PE=1 SV=2	P78330	25 kDa	0% (0.87)	0.97668	1.8362	3.5073	1.9298	1.9501	2.0628	0.506104	0.941593	1.70026	1.04932
26S protease regulatory subunit 10B OS=Homo sapiens GN=PSMC6 PE=1 SV=1	P62333	44 kDa	0% (0.87)	0.97668	1.8362	3.5073	1.9298	1.9501	2.0628	0.506104	0.941593	1.70026	1.04932
Myosin-9 OS=Homo sapiens GN=MYH9 PE=1 SV=4	P35579	227 kDa	0% (0.86)	71.298	71.613	98.203	79.12	68.253	87.667	0.901138	1.04923	1.12018	1.02352
Neuroblast differentiation-associated protein AHNAK OS=Homo sapiens GN=AHNAK PE=1 SV=2	Q09666	629 kDa	0% (0.86)	1.9534	7.345	19.874	5.7893	5.8502	21.659	0.337416	1.25551	0.917586	0.836838
UDP-glucose:glycoprotein glucosyltransferase 1 OS=Homo sapiens GN=UGGT1 PE=1 SV=3	Q9NYU2 (+1)	177 kDa	0% (0.86)	3.9067	8.2631	11.691	3.8595	6.8253	11.345	1.01223	1.21066	1.0305	1.08446
Enoyl-CoA hydratase, mitochondrial OS=Homo sapiens GN=ECHS1 PE=1 SV=4	P30084	31 kDa	0% (0.86)	7.8135	7.345	10.522	6.7542	7.8003	10.314	1.15684	0.94163	1.02017	1.03954
Rho GDP-dissociation inhibitor 1 OS=Homo sapiens GN=ARHGDIA PE=1 SV=3	P52565	23 kDa	0% (0.86)	3.9067	5.5087	8.1836	4.8244	5.8502	6.1883	0.809779	0.941626	1.32243	1.02461
Peptidyl-prolyl cis-trans isomerase FKBP1A OS=Homo sapiens GN=FKBP1A PE=1 SV=2	P62942	12 kDa	0% (0.86)	1.9534	6.4268	1.1691	1.9298	6.8253	2.0628	1.01223	0.941614	0.566754	0.840199
Non-POU domain-containing octamer-binding protein OS=Homo sapiens GN=NONO PE=1 SV=4	Q15233	54 kDa	0% (0.86)	4.8834	6.4268	0	2.8946	6.8253	0	1.68707	0.941614	#DIV/0!	#DIV/0!
Serum paraoxonase/arylesterase 2 OS=Homo sapiens GN=PON2 PE=1 SV=2	Q15165 (+1)	39 kDa	0% (0.86)	1.9534	1.8362	3.5073	0.96488	1.9501	5.1569	2.0245	0.941593	0.680118	1.2154
Vesicle-trafficking protein SEC22b OS=Homo sapiens GN=SEC22B PE=1 SV=3	O75396	25 kDa	0% (0.86)	2.93	1.8362	3.5073	2.8946	1.9501	3.0941	1.01223	0.941593	1.13354	1.02912
T-complex protein 1 subunit gamma OS=Homo sapiens GN=CCT3 PE=1 SV=4	P49368	61 kDa	0% (0.85)	14.65	18.362	8.1836	10.614	19.501	13.408	1.38025	0.941593	0.610352	0.977399
Importin-9 OS=Homo sapiens GN=IPO9 PE=1 SV=3	Q96P70	116 kDa	0% (0.85)	5.8601	4.5906	2.3382	6.7542	1.9501	5.1569	0.867623	2.35403	0.453412	1.22502
Tripeptidyl-peptidase 1 OS=Homo sapiens GN=TPP1 PE=1 SV=2	O14773 (+1)	61 kDa	0% (0.85)	7.8135	5.5087	8.1836	6.7542	5.8502	8.251	1.15684	0.941626	0.991831	1.0301
Vinculin OS=Homo sapiens GN=VCL PE=1 SV=4	P18206 (+1)	124 kDa	0% (0.85)	5.8601	5.5087	3.5073	5.7893	6.8253	3.0941	1.01223	0.8071	1.13354	0.984291
26S proteasome non-ATPase regulatory subunit 3 OS=Homo sapiens GN=PSMD3 PE=1 SV=2	O43242	61 kDa	0% (0.85)	4.8834	2.7544	3.5073	5.7893	2.9251	3.0941	0.843522	0.941643	1.13354	0.972903
Proteasome activator complex subunit 3 OS=Homo sapiens GN=PSME3 PE=1 SV=1	P61289 (+1)	30 kDa	0% (0.85)	2.93	3.6725	4.6763	2.8946	2.9251	6.1883	1.01223	1.25551	0.755668	1.0078
Tyrosine-protein phosphatase non-receptor type 1 OS=Homo sapiens GN=PTPN1 PE=1 SV=1	P18031	50 kDa	0% (0.85)	4.8834	2.7544	3.5073	2.8946	5.8502	3.0941	1.68707	0.470822	1.13354	1.09715
Glyoxylate reductase/hydroxypyruvate reductase OS=Homo sapiens GN=GRHPR PE=1 SV=1	Q9UBQ7	36 kDa	0% (0.85)	2.93	1.8362	4.6763	2.8946	3.9002	2.0628	1.01223	0.470796	2.26697	1.25
Protein FAM49B OS=Homo sapiens GN=FAM49B PE=1 SV=1	Q9NUQ9	37 kDa	0% (0.85)	2.93	2.7544	1.1691	1.9298	0	4.1255	1.51829	#DIV/0!	0.283384	#DIV/0!
40S ribosomal protein S14 OS=Homo sapiens GN=RPS14 PE=1 SV=3	P62263	16 kDa	0% (0.85)	1.9534	3.6725	0	2.8946	0.97504	1.0314	0.674843	3.76651	0	1.48045
Sorting nexin-9 OS=Homo sapiens GN=SNX9 PE=1 SV=1	Q9Y5X1	67 kDa	0% (0.85)	0	3.6725	0	0	4.8752	0	#DIV/0!	0.753302	#DIV/0!	#DIV/0!
4F2 cell-surface antigen heavy chain OS=Homo sapiens GN=SLC3A2 PE=1 SV=3	P08195 (+3)	68 kDa	0% (0.84)	25.394	22.035	36.242	27.017	18.526	34.035	0.939927	1.18941	1.06485	1.06473
Heterogeneous nuclear ribonucleoprotein K OS=Homo sapiens GN=HNRNPK PE=1 SV=1	P61978 (+1)	51 kDa	0% (0.84)	16.604	14.69	16.367	19.298	14.626	12.377	0.8604	1.00438	1.32237	1.06238
1 [Homo sapiens]	CP_ker1 (+3)	66 kDa	0% (0.84)	7.8135	9.1812	10.522	12.543	7.8003	8.251	0.622937	1.17703	1.27524	1.02507
Heterogeneous nuclear ribonucleoprotein U OS=Homo sapiens GN=HNRNPU PE=1 SV=6	Q00839 (+1)	91 kDa	0% (0.84)	2.93	5.5087	9.3527	3.8595	2.9251	9.2824	0.759166	1.88325	1.00757	1.21666
Eukaryotic translation initiation factor 3 subunit M OS=Homo sapiens GN=EIF3M PE=1 SV=1	Q7L2H7	43 kDa	0% (0.84)	5.8601	6.4268	2.3382	5.7893	6.8253	3.0941	1.01223	0.941614	0.755696	0.90318
Dihydropteridine reductase OS=Homo sapiens GN=QDPR PE=1 SV=2	P09417	26 kDa	0% (0.84)	3.9067	5.5087	7.0145	4.8244	5.8502	5.1569	0.809779	0.941626	1.36022	1.03721
Programmed cell death 6-interacting protein OS=Homo sapiens GN=PDCD6IP PE=1 SV=1	Q8WUM4	96 kDa	0% (0.84)	1.9534	4.5906	3.5073	4.8244	3.9002	2.0628	0.4049	1.17702	1.70026	1.09406
Coatomer subunit beta' OS=Homo sapiens GN=COPB2 PE=1 SV=2	P35606	102 kDa	0% (0.84)	2.93	3.6725	1.1691	1.9298	5.8502	1.0314	1.51829	0.627756	1.13351	1.09319
Prostaglandin E synthase 2 OS=Homo sapiens GN=PTGES2 PE=1 SV=1	Q9H7Z7	42 kDa	0% (0.84)	0.97668	0.91812	2.3382	0	0.97504	4.1255	#DIV/0!	0.941623	0.566768	#DIV/0!
Protein disulfide-isomerase A4 OS=Homo sapiens GN=PDIA4 PE=1 SV=2	P13667	73 kDa	0% (0.83)	12.697	11.936	24.551	16.403	12.675	23.722	0.774066	0.941696	1.03495	0.916903
Phosphoglycerate mutase 1 OS=Homo sapiens GN=PGAM1 PE=1 SV=2	P18669	29 kDa	0% (0.83)	19.534	4.5906	3.5073	23.157	4.8752	5.1569	0.843546	0.941623	0.680118	0.821762
UV excision repair protein RAD23 homolog B OS=Homo sapiens GN=RAD23B PE=1 SV=1	P54727	43 kDa	0% (0.83)	3.9067	7.345	3.5073	5.7893	2.9251	7.2196	0.674814	2.51103	0.485803	1.22388
Peptidyl-prolyl cis-trans isomerase FKBP4 OS=Homo sapiens GN=FKBP4 PE=1 SV=3	Q02790	52 kDa	0% (0.83)	2.93	7.345	4.6763	3.8595	6.8253	3.0941	0.759166	1.07614	1.51136	1.11556
Coiled-coil domain-containing protein 47 OS=Homo sapiens GN=CCDC47 PE=1 SV=1	Q96A33 (+1)	56 kDa	0% (0.83)	2.93	0.91812	3.5073	1.9298	2.9251	3.0941	1.51829	0.313876	1.13354	0.988571
Presequence protease, mitochondrial OS=Homo sapiens GN=PITRM1 PE=1 SV=2	Q5JRX3 (+1)	117 kDa	0% (0.83)	0	0	2.3382	0	1.9501	1.0314	#DIV/0!	0	2.26702	#DIV/0!
Coronin-1B OS=Homo sapiens GN=CORO1B PE=1 SV=1	Q9BR76	54 kDa	0% (0.83)	0.97668	2.7544	1.1691	0	3.9002	0	#DIV/0!	0.70622	#DIV/0!	#DIV/0!
Dystroglycan OS=Homo sapiens GN=DAG1 PE=1 SV=2	Q14118	97 kDa	0% (0.83)	0	0	2.3382	0.96488	0	2.0628	0	#DIV/0!	1.13351	#DIV/0!
Alpha-enolase OS=Homo sapiens GN=ENO1 PE=1 SV=2	P06733	47 kDa	0% (0.82)	195.34	76.204	39.749	250.87	78.003	40.224	0.77865	0.976937	0.988191	0.914593
T-complex protein 1 subunit theta OS=Homo sapiens GN=CCT8 PE=1 SV=4	P50990	60 kDa	0% (0.82)	12.697	11.017	7.0145	14.473	7.8003	10.314	0.877289	1.41238	0.680095	0.989922
Heterogeneous nuclear ribonucleoprotein M OS=Homo sapiens GN=HNRNPM PE=1 SV=3	P52272	78 kDa	0% (0.82)	8.7901	6.4268	0	11.579	6.8253	0	0.759142	0.941614	#DIV/0!	#DIV/0!
Dynamin-like 120 kDa protein, mitochondrial OS=Homo sapiens GN=OPA1 PE=1 SV=3	O60313 (+1)	112 kDa	0% (0.82)	4.8834	3.6725	3.5073	1.9298	6.8253	2.0628	2.53052	0.538072	1.70026	1.58962
Rho guanine nucleotide exchange factor 1 OS=Homo sapiens GN=ARHGEF1 PE=1 SV=2	Q92888 (+2)	102 kDa	0% (0.82)	1.9534	2.7544	0	2.8946	0.97504	0	0.674843	2.82491	#DIV/0!	#DIV/0!
6-phosphofructokinase, liver type OS=Homo sapiens GN=PFKL PE=1 SV=6	P17858	85 kDa	0% (0.82)	1.9534	5.5087	3.5073	3.8595	4.8752	3.0941	0.506128	1.12994	1.13354	0.923205
LIM and SH3 domain protein 1 OS=Homo sapiens GN=LASP1 PE=1 SV=2	Q14847 (+1)	30 kDa	0% (0.82)	0	0.91812	2.3382	0	0.97504	3.0941	#DIV/0!	0.941623	0.755696	#DIV/0!
Perilipin-2 OS=Homo sapiens GN=PLIN2 PE=1 SV=2	Q99541	48 kDa	0% (0.82)	0	0	5.8454	0	0	8.251	#DIV/0!	#DIV/0!	0.708447	#DIV/0!
Heterogeneous nuclear ribonucleoprotein A1 OS=Homo sapiens GN=HNRNPA1 PE=1 SV=5	P09651 (+2)	39 kDa	0% (0.82)	2.93	1.8362	0	2.8946	0.97504	0	1.01223	1.8832	#DIV/0!	#DIV/0!
precursor	CP_tryp_prec (+1)	24 kDa	0% (0.81)	34.184	10.099	24.551	28.946	11.7	21.659	1.18096	0.863162	1.13352	1.05921
Long-chain fatty acid transport protein 3 OS=Homo sapiens GN=SLC27A3 PE=2 SV=3	Q5K4L6	79 kDa	0% (0.81)	16.604	16.526	24.551	15.438	15.601	23.722	1.07553	1.05929	1.03495	1.05659
Procollagen-lysine,2-oxoglutarate 5-dioxygenase 3 OS=Homo sapiens GN=PLOD3 PE=1 SV=1	O60568	85 kDa	0% (0.81)	4.8834	7.345	11.691	3.8595	10.725	7.2196	1.26529	0.684848	1.61934	1.18983
Protein S100-B OS=Homo sapiens GN=S100B PE=1 SV=2	P04271	11 kDa	0% (0.81)	11.72	7.345	7.0145	11.579	6.8253	9.2824	1.01218	1.07614	0.755677	0.947999
Arginyl-tRNA synthetase, cytoplasmic OS=Homo sapiens GN=RARS PE=1 SV=2	P54136	75 kDa	0% (0.81)	6.8368	5.5087	8.1836	5.7893	7.8003	6.1883	1.18094	0.706216	1.32243	1.06986
Dolichyl-diphosphooligosaccharide--protein glycosyltransferase 48 kDa subunit OS=Homo sapiens GN=DDOST PE=1 SV=4	P39656	51 kDa	0% (0.81)	1.9534	2.7544	5.8454	2.8946	1.9501	7.2196	0.674843	1.41244	0.809657	0.965647
Glycine cleavage system H protein, mitochondrial OS=Homo sapiens GN=GCSH PE=1 SV=1	P23434	19 kDa	0% (0.81)	0.97668	0.91812	2.3382	0	2.9251	2.0628	#DIV/0!	0.313876	1.13351	#DIV/0!
Synaptic vesicle membrane protein VAT-1 homolog OS=Homo sapiens GN=VAT1 PE=1 SV=2	Q99536	42 kDa	0% (0.80)	24.417	19.281	15.198	22.192	17.551	16.502	1.10026	1.09857	0.920979	1.03994
Alanyl-tRNA synthetase, cytoplasmic OS=Homo sapiens GN=AARS PE=1 SV=2	P49588	107 kDa	0% (0.80)	8.7901	20.199	5.8454	18.333	13.651	7.2196	0.479469	1.47967	0.809657	0.922933
Serine/threonine-protein phosphatase 2A 65 kDa regulatory subunit A alpha isoform OS=Homo sapiens GN=PPP2R1A PE=1 SV=4	P30153	65 kDa	0% (0.80)	17.58	11.936	11.691	14.473	13.651	11.345	1.21468	0.874368	1.0305	1.03985
Threonyl-tRNA synthetase, cytoplasmic OS=Homo sapiens GN=TARS PE=1 SV=3	P26639	83 kDa	0% (0.80)	7.8135	8.2631	4.6763	5.7893	11.7	5.1569	1.34965	0.706248	0.906804	0.987566
V-type proton ATPase catalytic subunit A OS=Homo sapiens GN=ATP6V1A PE=1 SV=2	P38606	68 kDa	0% (0.80)	2.93	3.6725	4.6763	2.8946	3.9002	5.1569	1.01223	0.941618	0.906804	0.953551
Tyrosyl-tRNA synthetase, cytoplasmic OS=Homo sapiens GN=YARS PE=1 SV=4	P54577	59 kDa	0% (0.80)	2.93	5.5087	3.5073	2.8946	5.8502	2.0628	1.01223	0.941626	1.70026	1.21804
Flavin reductase OS=Homo sapiens GN=BLVRB PE=1 SV=3	P30043	22 kDa	0% (0.80)	2.93	2.7544	2.3382	0.96488	4.8752	3.0941	3.03665	0.564982	0.755696	1.45244
G-rich sequence factor 1 OS=Homo sapiens GN=GRSF1 PE=1 SV=3	Q12849	53 kDa	0% (0.80)	1.9534	3.6725	1.1691	0.96488	1.9501	3.0941	2.0245	1.88324	0.377848	1.42853
NAD(P)H dehydrogenase [quinone] 1 OS=Homo sapiens GN=NQO1 PE=1 SV=1	P15559	31 kDa	0% (0.79)	28.324	17.444	24.551	20.263	23.401	23.722	1.39782	0.745438	1.03495	1.0594
Peroxiredoxin-6 OS=Homo sapiens GN=PRDX6 PE=1 SV=3	P30041	25 kDa	0% (0.79)	15.627	18.362	14.029	13.508	17.551	15.471	1.15687	1.04621	0.906793	1.03662
14-3-3 protein epsilon OS=Homo sapiens GN=YWHAE PE=1 SV=1	P62258	29 kDa	0% (0.79)	29.3	23.871	18.705	25.087	22.426	21.659	1.16794	1.06443	0.863613	1.03199
Spectrin alpha chain, brain OS=Homo sapiens GN=SPTAN1 PE=1 SV=3	Q13813 (+1)	285 kDa	0% (0.79)	13.674	11.936	0	7.7191	10.725	3.0941	1.77145	1.11291	0	0.961455
Thioredoxin OS=Homo sapiens GN=TXN PE=1 SV=3	P10599	12 kDa	0% (0.79)	2.93	2.7544	3.5073	1.9298	2.9251	5.1569	1.51829	0.941643	0.680118	1.04668
Galactokinase OS=Homo sapiens GN=GALK1 PE=1 SV=1	P51570	42 kDa	0% (0.79)	0	2.7544	2.3382	0.96488	1.9501	3.0941	0	1.41244	0.755696	0.722712
Omega-amidase NIT2 OS=Homo sapiens GN=NIT2 PE=1 SV=1	Q9NQR4	31 kDa	0% (0.79)	0.97668	0.91812	2.3382	0.96488	2.9251	1.0314	1.01223	0.313876	2.26702	1.19771
GDP-fucose protein O-fucosyltransferase 1 OS=Homo sapiens GN=POFUT1 PE=1 SV=1	Q9H488	44 kDa	0% (0.79)	0.97668	0.91812	4.6763	0.96488	0	4.1255	1.01223	#DIV/0!	1.13351	#DIV/0!
Developmentally-regulated GTP-binding protein 1 OS=Homo sapiens GN=DRG1 PE=1 SV=1	Q9Y295	41 kDa	0% (0.79)	0.97668	2.7544	0	1.9298	0.97504	0	0.506104	2.82491	#DIV/0!	#DIV/0!
Calreticulin OS=Homo sapiens GN=CALR PE=1 SV=1	P27797	48 kDa	0% (0.78)	14.65	25.707	44.425	15.438	21.451	38.161	0.948957	1.19841	1.16415	1.10384
Polypyrimidine tract-binding protein 1 OS=Homo sapiens GN=PTBP1 PE=1 SV=1	P26599	57 kDa	0% (0.78)	19.534	11.017	12.86	17.368	13.651	9.2824	1.12471	0.807047	1.38542	1.10573
Adenylyl cyclase-associated protein 1 OS=Homo sapiens GN=CAP1 PE=1 SV=4	Q01518	52 kDa	0% (0.78)	14.65	11.017	9.3527	11.579	11.7	10.314	1.26522	0.941624	0.906797	1.03788
UDP-glucose 6-dehydrogenase OS=Homo sapiens GN=UGDH PE=1 SV=1	O60701	55 kDa	0% (0.78)	4.8834	4.5906	2.3382	3.8595	4.8752	2.0628	1.26529	0.941623	1.13351	1.11347
Membrane-associated progesterone receptor component 1 OS=Homo sapiens GN=PGRMC1 PE=1 SV=3	O00264	22 kDa	0% (0.78)	2.93	2.7544	8.1836	2.8946	2.9251	6.1883	1.01223	0.941643	1.32243	1.0921
Thioredoxin-dependent peroxide reductase, mitochondrial OS=Homo sapiens GN=PRDX3 PE=1 SV=3	P30048	28 kDa	0% (0.78)	2.93	2.7544	3.5073	2.8946	6.8253	1.0314	1.01223	0.403557	3.40052	1.60544
Cytoplasmic dynein 1 light intermediate chain 2 OS=Homo sapiens GN=DYNC1LI2 PE=1 SV=1	O43237	54 kDa	0% (0.78)	1.9534	3.6725	2.3382	0.96488	3.9002	4.1255	2.0245	0.941618	0.566768	1.17763
Protein dpy-30 homolog OS=Homo sapiens GN=DPY30 PE=1 SV=1	Q9C005	11 kDa	0% (0.78)	4.8834	3.6725	1.1691	4.8244	2.9251	3.0941	1.01223	1.25551	0.377848	0.881863
Very long-chain specific acyl-CoA dehydrogenase, mitochondrial OS=Homo sapiens GN=ACADVL PE=1 SV=1	P49748 (+1)	70 kDa	0% (0.78)	0	0.91812	5.8454	0	2.9251	2.0628	#DIV/0!	0.313876	2.83372	#DIV/0!
Integrin beta-1 OS=Homo sapiens GN=ITGB1 PE=1 SV=2	P05556 (+4)	88 kDa	0% (0.78)	0	0	5.8454	1.9298	0	2.0628	0	#DIV/0!	2.83372	#DIV/0!
Phenylalanyl-tRNA synthetase beta chain OS=Homo sapiens GN=FARSB PE=1 SV=3	Q9NSD9	66 kDa	0% (0.78)	2.93	0.91812	0	0.96488	1.9501	0	3.03665	0.470807	#DIV/0!	#DIV/0!
Cofilin-1 OS=Homo sapiens GN=CFL1 PE=1 SV=3	P23528	19 kDa	0% (0.77)	25.394	33.97	33.903	30.876	31.201	34.035	0.822451	1.08875	0.996122	0.969107
Nucleolin OS=Homo sapiens GN=NCL PE=1 SV=3	P19338	77 kDa	0% (0.77)	20.51	23.871	19.874	15.438	24.376	21.659	1.32854	0.979283	0.917586	1.07514
Eukaryotic translation initiation factor 5A-1 OS=Homo sapiens GN=EIF5A PE=1 SV=2	P63241 (+1)	17 kDa	0% (0.77)	14.65	17.444	8.1836	14.473	11.7	11.345	1.01223	1.49094	0.72134	1.07484
Nucleophosmin OS=Homo sapiens GN=NPM1 PE=1 SV=2	P06748 (+1)	33 kDa	0% (0.77)	25.394	21.117	9.3527	19.298	21.451	9.2824	1.31589	0.98443	1.00757	1.10263
Isocitrate dehydrogenase [NAD] subunit alpha, mitochondrial OS=Homo sapiens GN=IDH3A PE=1 SV=1	P50213 (+1)	40 kDa	0% (0.77)	6.8368	11.017	8.1836	7.7191	9.7504	7.2196	0.885699	1.1299	1.13353	1.04971
Mitochondrial import inner membrane translocase subunit TIM50 OS=Homo sapiens GN=TIMM50 PE=1 SV=2	Q3ZCQ8 (+1)	40 kDa	0% (0.77)	10.744	8.2631	7.0145	8.6839	9.7504	6.1883	1.23723	0.847463	1.13351	1.07273
Mitochondrial import receptor subunit TOM70 OS=Homo sapiens GN=TOMM70A PE=1 SV=1	O94826	67 kDa	0% (0.77)	3.9067	7.345	5.8454	3.8595	6.8253	5.1569	1.01223	1.07614	1.13351	1.07396
NAD-dependent malic enzyme, mitochondrial OS=Homo sapiens GN=ME2 PE=1 SV=1	P23368	65 kDa	0% (0.77)	1.9534	4.5906	5.8454	1.9298	3.9002	5.1569	1.01223	1.17702	1.13351	1.10759
Ras-related protein Rab-14 OS=Homo sapiens GN=RAB14 PE=1 SV=4	P61106	24 kDa	0% (0.77)	2.93	1.8362	3.5073	1.9298	0.97504	7.2196	1.51829	1.8832	0.485803	1.29577
Tumor protein D54 OS=Homo sapiens GN=TPD52L2 PE=1 SV=2	O43399	22 kDa	0% (0.77)	2.93	2.7544	2.3382	0.96488	3.9002	4.1255	3.03665	0.70622	0.566768	1.43654
Acylamino-acid-releasing enzyme OS=Homo sapiens GN=APEH PE=1 SV=4	P13798	81 kDa	0% (0.77)	1.9534	4.5906	2.3382	3.8595	3.9002	2.0628	0.506128	1.17702	1.13351	0.938884
E3 ubiquitin-protein ligase NEDD4-like OS=Homo sapiens GN=NEDD4L PE=1 SV=2	Q96PU5 (+4)	112 kDa	0% (0.77)	3.9067	3.6725	0	2.8946	3.9002	2.0628	1.34965	0.941618	0	0.763756
Heterogeneous nuclear ribonucleoprotein H OS=Homo sapiens GN=HNRNPH1 PE=1 SV=4	P31943	49 kDa	0% (0.77)	1.9534	2.7544	0	0.96488	3.9002	1.0314	2.0245	0.70622	0	0.91024
Eukaryotic translation initiation factor 4 gamma 2 OS=Homo sapiens GN=EIF4G2 PE=1 SV=1	P78344 (+1)	102 kDa	0% (0.77)	0.97668	2.7544	0	1.9298	2.9251	0	0.506104	0.941643	#DIV/0!	#DIV/0!
Beta-hexosaminidase subunit beta OS=Homo sapiens GN=HEXB PE=1 SV=3	P07686	63 kDa	0% (0.77)	0	0.91812	1.1691	0	0	3.0941	#DIV/0!	#DIV/0!	0.377848	#DIV/0!
Dihydrolipoyllysine-residue acetyltransferase component of pyruvate dehydrogenase complex, mitochondrial OS=Homo sapiens GN=DLAT PE=1 SV=3	P10515	69 kDa	0% (0.77)	1.9534	0	2.3382	0	0	3.0941	#DIV/0!	#DIV/0!	0.755696	#DIV/0!
Eukaryotic initiation factor 4A-III OS=Homo sapiens GN=EIF4A3 PE=1 SV=4	P38919	47 kDa	0% (0.77)	3.9067	3.6725	0	3.8595	2.9251	2.0628	1.01223	1.25551	0	0.755914
Dipeptidyl peptidase 3 OS=Homo sapiens GN=DPP3 PE=1 SV=2	Q9NY33	83 kDa	0% (0.77)	0	1.8362	0	0	2.9251	0	#DIV/0!	0.627739	#DIV/0!	#DIV/0!
ARFG1_HUMAN ADP-ribosylation factor GTPase-activating protein 1 OS=Homo sapiens GN=ARFGAP1 PE=1 SV=2	Q8N6T3 (+1)	45 kDa	0% (0.77)	0	1.8362	0	0	2.9251	0	#DIV/0!	0.627739	#DIV/0!	#DIV/0!
Phosphoglycerate kinase 1 OS=Homo sapiens GN=PGK1 PE=1 SV=3	P00558	45 kDa	0% (0.76)	76.181	69.777	66.638	75.261	65.328	76.322	1.01222	1.0681	0.873117	0.984481
Fructose-bisphosphate aldolase A OS=Homo sapiens GN=ALDOA PE=1 SV=2	P04075	39 kDa	0% (0.76)	61.531	40.397	78.329	61.752	45.827	60.851	0.996421	0.881511	1.28723	1.05505
DNA-dependent protein kinase catalytic subunit OS=Homo sapiens GN=PRKDC PE=1 SV=3	P78527	469 kDa	0% (0.76)	30.277	27.544	49.102	35.701	28.276	52.6	0.848071	0.974112	0.933498	0.918561
Coatomer subunit alpha OS=Homo sapiens GN=COPA PE=1 SV=2	P53621 (+1)	138 kDa	0% (0.76)	9.7668	9.1812	5.8454	7.7191	11.7	7.2196	1.26528	0.784718	0.809657	0.953217
Trifunctional purine biosynthetic protein adenosine-3 OS=Homo sapiens GN=GART PE=1 SV=1	P22102	108 kDa	0% (0.76)	3.9067	6.4268	3.5073	2.8946	8.7753	4.1255	1.34965	0.732374	0.850151	0.977392
Probable saccharopine dehydrogenase OS=Homo sapiens GN=SCCPDH PE=1 SV=1	Q8NBX0	47 kDa	0% (0.76)	1.9534	2.7544	3.5073	1.9298	2.9251	4.1255	1.01223	0.941643	0.850151	0.934675
Tubulin-specific chaperone A OS=Homo sapiens GN=TBCA PE=1 SV=3	O75347	13 kDa	0% (0.76)	3.9067	1.8362	2.3382	3.8595	1.9501	3.0941	1.01223	0.941593	0.755696	0.903173
Hexokinase-2 OS=Homo sapiens GN=HK2 PE=1 SV=2	P52789	102 kDa	0% (0.76)	0.97668	1.8362	4.6763	0	2.9251	3.0941	#DIV/0!	0.627739	1.51136	#DIV/0!
ADP-ribosylation factor-like protein 8A OS=Homo sapiens GN=ARL8A PE=1 SV=1	Q96BM9 (+1)	21 kDa	0% (0.76)	0	0.91812	2.3382	0.96488	0.97504	2.0628	0	0.941623	1.13351	0.69171
Platelet-activating factor acetylhydrolase IB subunit alpha OS=Homo sapiens GN=PAFAH1B1 PE=1 SV=2	P43034	47 kDa	0% (0.76)	1.9534	1.8362	0	1.9298	2.9251	0	1.01223	0.627739	#DIV/0!	#DIV/0!
Inosine-5'-monophosphate dehydrogenase 1 OS=Homo sapiens GN=IMPDH1 PE=1 SV=2	P20839 (+1)	55 kDa	0% (0.76)	0	0.91812	2.3382	0.96488	0.97504	2.0628	0	0.941623	1.13351	0.69171
ATP synthase subunit alpha, mitochondrial OS=Homo sapiens GN=ATP5A1 PE=1 SV=1	P25705	60 kDa	0% (0.75)	29.3	28.462	47.933	27.982	31.201	39.192	1.0471	0.912214	1.22303	1.06078
Calumenin OS=Homo sapiens GN=CALU PE=1 SV=2	O43852	37 kDa	0% (0.75)	12.697	17.444	38.58	13.508	15.601	29.91	0.939962	1.11813	1.28987	1.11599
Serine hydroxymethyltransferase, mitochondrial OS=Homo sapiens GN=SHMT2 PE=1 SV=3	P34897	56 kDa	0% (0.75)	6.8368	9.1812	12.86	4.8244	8.7753	12.377	1.41713	1.04625	1.03902	1.16747
Trifunctional enzyme subunit beta, mitochondrial OS=Homo sapiens GN=HADHB PE=1 SV=3	P55084	51 kDa	0% (0.75)	5.8601	7.345	10.522	4.8244	8.7753	8.251	1.21468	0.837008	1.27524	1.10898
F-actin-capping protein subunit beta OS=Homo sapiens GN=CAPZB PE=1 SV=4	P47756 (+1)	31 kDa	0% (0.75)	7.8135	8.2631	3.5073	7.7191	5.8502	4.1255	1.01223	1.41245	0.850151	1.09161
Heat shock protein 105 kDa OS=Homo sapiens GN=HSPH1 PE=1 SV=1	Q92598 (+1)	97 kDa	0% (0.75)	3.9067	10.099	5.8454	6.7542	7.8003	7.2196	0.57841	1.29469	0.809657	0.894254
Farnesyl pyrophosphate synthase OS=Homo sapiens GN=FDPS PE=1 SV=4	P14324	48 kDa	0% (0.75)	0.97668	6.4268	3.5073	1.9298	5.8502	5.1569	0.506104	1.09856	0.680118	0.761594
Zyxin OS=Homo sapiens GN=ZYX PE=1 SV=1	Q15942	61 kDa	0% (0.75)	2.93	2.7544	2.3382	0.96488	1.9501	4.1255	3.03665	1.41244	0.566768	1.67195
26S proteasome non-ATPase regulatory subunit 14 OS=Homo sapiens GN=PSMD14 PE=1 SV=1	O00487	35 kDa	0% (0.75)	1.9534	1.8362	1.1691	0	2.9251	3.0941	#DIV/0!	0.627739	0.377848	#DIV/0!
Lipase maturation factor 2 OS=Homo sapiens GN=LMF2 PE=1 SV=2	Q9BU23 (+2)	80 kDa	0% (0.75)	3.9067	0.91812	4.6763	2.8946	0.97504	4.1255	1.34965	0.941623	1.13351	1.1416
Biliverdin reductase A OS=Homo sapiens GN=BLVRA PE=1 SV=2	P53004	33 kDa	0% (0.75)	1.9534	4.5906	0	1.9298	2.9251	3.0941	1.01223	1.56938	0	0.860537
Filamin-B OS=Homo sapiens GN=FLNB PE=1 SV=2	O75369 (+1)	278 kDa	0% (0.75)	0	2.7544	7.0145	0	0	15.471	#DIV/0!	#DIV/0!	0.453397	#DIV/0!
Apolipoprotein L2 OS=Homo sapiens GN=APOL2 PE=1 SV=1	Q9BQE5	37 kDa	0% (0.75)	1.9534	0.91812	2.3382	2.8946	0.97504	2.0628	0.674843	0.941623	1.13351	0.916658
Vacuolar protein sorting-associated protein 29 OS=Homo sapiens GN=VPS29 PE=1 SV=1	Q9UBQ0 (+1)	21 kDa	0% (0.75)	0.97668	2.7544	1.1691	0	1.9501	2.0628	#DIV/0!	1.41244	0.566754	#DIV/0!
Mitochondrial import inner membrane translocase subunit Tim13 OS=Homo sapiens GN=TIMM13 PE=1 SV=1	Q9Y5L4	11 kDa	0% (0.75)	0	1.8362	2.3382	0.96488	1.9501	2.0628	0	0.941593	1.13351	0.6917
Serine/threonine-protein phosphatase 6 regulatory ankyrin repeat subunit A OS=Homo sapiens GN=ANKRD28 PE=1 SV=4	O15084	117 kDa	0% (0.75)	0.97668	1.8362	0	0	1.9501	0	#DIV/0!	0.941593	#DIV/0!	#DIV/0!
Peptidyl-prolyl cis-trans isomerase FKBP3 OS=Homo sapiens GN=FKBP3 PE=1 SV=1	Q00688	25 kDa	0% (0.75)	0.97668	1.8362	0	0	1.9501	0	#DIV/0!	0.941593	#DIV/0!	#DIV/0!
Histone H3.1 OS=Homo sapiens GN=HIST1H3A PE=1 SV=2	P68431	15 kDa	0% (0.75)	0.97668	1.8362	0	0	1.9501	0	#DIV/0!	0.941593	#DIV/0!	#DIV/0!
LisH domain-containing protein ARMC9 OS=Homo sapiens GN=ARMC9 PE=2 SV=2	Q7Z3E5 (+1)	92 kDa	0% (0.75)	0.97668	0.91812	0	0	2.9251	0	#DIV/0!	0.313876	#DIV/0!	#DIV/0!
Importin subunit beta-1 OS=Homo sapiens GN=KPNB1 PE=1 SV=2	Q14974	97 kDa	0% (0.74)	36.137	28.462	25.72	37.63	33.151	24.753	0.960324	0.858556	1.03907	0.952649
Transgelin-2 OS=Homo sapiens GN=TAGLN2 PE=1 SV=3	P37802	22 kDa	0% (0.74)	18.557	16.526	25.72	18.333	17.551	21.659	1.01222	0.941599	1.1875	1.0471
60S acidic ribosomal protein P2 OS=Homo sapiens GN=RPLP2 PE=1 SV=1	P05387	12 kDa	0% (0.74)	6.8368	11.936	7.0145	9.6488	12.675	6.1883	0.708565	0.941696	1.13351	0.927924
Superoxide dismutase [Mn], mitochondrial OS=Homo sapiens GN=SOD2 PE=1 SV=2	P04179	25 kDa	0% (0.74)	1.9534	1.8362	21.044	0.96488	0.97504	14.439	2.0245	1.8832	1.45744	1.78838
26S protease regulatory subunit 7 OS=Homo sapiens GN=PSMC2 PE=1 SV=3	P35998	49 kDa	0% (0.74)	3.9067	2.7544	1.1691	2.8946	3.9002	2.0628	1.34965	0.70622	0.566754	0.874208
DnaJ homolog subfamily B member 11 OS=Homo sapiens GN=DNAJB11 PE=1 SV=1	Q9UBS4	41 kDa	0% (0.74)	1.9534	2.7544	1.1691	0.96488	3.9002	2.0628	2.0245	0.70622	0.566754	1.09916
Protein FAM98B OS=Homo sapiens GN=FAM98B PE=1 SV=1	Q52LJ0	37 kDa	0% (0.74)	0.97668	1.8362	0	0.96488	2.9251	0	1.01223	0.627739	#DIV/0!	#DIV/0!
Pyruvate kinase isozymes M1/M2 OS=Homo sapiens GN=PKM2 PE=1 SV=4	P14618	58 kDa	0% (0.73)	290.07	291.96	170.69	329.02	254.48	225.87	0.881618	1.14728	0.7557	0.9282
ATP-citrate synthase OS=Homo sapiens GN=ACLY PE=1 SV=3	P53396	121 kDa	0% (0.73)	14.65	22.953	8.1836	12.543	20.476	6.1883	1.16798	1.12097	1.32243	1.20379
Acidic leucine-rich nuclear phosphoprotein 32 family member A OS=Homo sapiens GN=ANP32A PE=1 SV=1	P39687	29 kDa	0% (0.73)	4.8834	7.345	9.3527	4.8244	9.7504	9.2824	1.01223	0.753302	1.00757	0.924368
Ubiquitin-40S ribosomal protein S27a OS=Homo sapiens GN=RPS27A PE=1 SV=2	P62979	18 kDa	0% (0.73)	3.9067	6.4268	9.3527	6.7542	4.8752	6.1883	0.57841	1.31826	1.51135	1.13601
Cytoglobin OS=Homo sapiens GN=CYGB PE=1 SV=1	Q8WWM9	21 kDa	0% (0.73)	6.8368	3.6725	2.3382	5.7893	3.9002	1.0314	1.18094	0.941618	2.26702	1.46319
tRNA (cytosine-5-)-methyltransferase NSUN2 OS=Homo sapiens GN=NSUN2 PE=1 SV=2	Q08J23	86 kDa	0% (0.73)	0	5.5087	5.8454	0.96488	4.8752	3.0941	0	1.12994	1.88921	1.00638
Acidic leucine-rich nuclear phosphoprotein 32 family member E OS=Homo sapiens GN=ANP32E PE=1 SV=1	Q9BTT0	31 kDa	0% (0.73)	2.93	2.7544	5.8454	1.9298	2.9251	5.1569	1.51829	0.941643	1.13351	1.19782
Lanosterol 14-alpha demethylase OS=Homo sapiens GN=CYP51A1 PE=1 SV=3	Q16850 (+1)	57 kDa	0% (0.73)	2.93	2.7544	4.6763	0.96488	4.8752	3.0941	3.03665	0.564982	1.51136	1.70433
Asparagine synthetase [glutamine-hydrolyzing] OS=Homo sapiens GN=ASNS PE=1 SV=4	P08243	64 kDa	0% (0.73)	0.97668	2.7544	3.5073	0.96488	3.9002	1.0314	1.01223	0.70622	3.40052	1.70632
Uncharacterized MFS-type transporter C19orf28 OS=Homo sapiens GN=C19orf28 PE=2 SV=2	Q6NUT3 (+1)	52 kDa	0% (0.73)	0	0.91812	4.6763	0.96488	1.9501	1.0314	0	0.470807	4.53393	1.66825
NADH dehydrogenase [ubiquinone] flavoprotein 1, mitochondrial OS=Homo sapiens GN=NDUFV1 PE=1 SV=4	P49821 (+1)	51 kDa	0% (0.73)	1.9534	1.8362	0	1.9298	0	3.0941	1.01223	#DIV/0!	0	#DIV/0!
Reticulocalbin-3 OS=Homo sapiens GN=RCN3 PE=1 SV=1	Q96D15	37 kDa	0% (0.73)	1.9534	0	0	0.96488	1.9501	0	2.0245	0	#DIV/0!	#DIV/0!
Acidic leucine-rich nuclear phosphoprotein 32 family member B OS=Homo sapiens GN=ANP32B PE=1 SV=1	Q92688 (+1)	29 kDa	0% (0.73)	4.8834	4.5906	9.3527	4.8244	4.8752	7.2196	1.01223	0.941623	1.29546	1.0831
IDHP_HUMAN Isocitrate dehydrogenase [NADP], mitochondrial OS=Homo sapiens GN=IDH2 PE=1 SV=2	P48735	51 kDa	0% (0.73)	0	0	1.1691	0	0	2.0628	#DIV/0!	#DIV/0!	0.566754	#DIV/0!
Protein disulfide-isomerase A3 OS=Homo sapiens GN=PDIA3 PE=1 SV=4	P30101	57 kDa	0% (0.72)	27.347	21.117	35.073	25.087	23.401	29.91	1.09009	0.902397	1.17262	1.05503
Peroxiredoxin-5, mitochondrial OS=Homo sapiens GN=PRDX5 PE=1 SV=3	P30044 (+1)	22 kDa	0% (0.72)	2.93	5.5087	8.1836	4.8244	4.8752	5.1569	0.607329	1.12994	1.58692	1.10807
Exportin-5 OS=Homo sapiens GN=XPO5 PE=1 SV=1	Q9HAV4	136 kDa	0% (0.72)	1.9534	0	7.0145	2.8946	1.9501	7.2196	0.674843	0	0.971591	0.548811
Vesicle-associated membrane protein-associated protein A OS=Homo sapiens GN=VAPA PE=1 SV=3	Q9P0L0	28 kDa	0% (0.72)	2.93	1.8362	4.6763	0.96488	2.9251	4.1255	3.03665	0.627739	1.13351	1.5993
Macrophage-capping protein OS=Homo sapiens GN=CAPG PE=1 SV=1	P40121	39 kDa	0% (0.72)	5.8601	3.6725	1.1691	3.8595	3.9002	1.0314	1.51836	0.941618	1.13351	1.19783
Eukaryotic translation initiation factor 4B OS=Homo sapiens GN=EIF4B PE=1 SV=2	P23588	69 kDa	0% (0.72)	1.9534	2.7544	1.1691	0.96488	5.8502	1.0314	2.0245	0.470822	1.13351	1.20961
60S ribosomal protein L5 OS=Homo sapiens GN=RPL5 PE=1 SV=3	P46777	34 kDa	0% (0.72)	0	5.5087	0	2.8946	3.9002	1.0314	0	1.41241	0	0.470805
V-type proton ATPase subunit E 1 OS=Homo sapiens GN=ATP6V1E1 PE=1 SV=1	P36543	26 kDa	0% (0.72)	2.93	1.8362	2.3382	1.9298	1.9501	4.1255	1.51829	0.941593	0.566768	1.00888
Syntaxin-binding protein 1 OS=Homo sapiens GN=STXBP1 PE=1 SV=1	P61764 (+1)	68 kDa	0% (0.72)	2.93	1.8362	0	1.9298	0.97504	3.0941	1.51829	1.8832	0	1.13383
Transmembrane 9 superfamily member 2 OS=Homo sapiens GN=TM9SF2 PE=1 SV=1	Q99805	76 kDa	0% (0.72)	1.9534	0.91812	3.5073	0	1.9501	3.0941	#DIV/0!	0.470807	1.13354	#DIV/0!
Elongation factor Ts, mitochondrial OS=Homo sapiens GN=TSFM PE=1 SV=2	P43897	35 kDa	0% (0.72)	1.9534	1.8362	0	0	1.9501	3.0941	#DIV/0!	0.941593	0	#DIV/0!
Protein disulfide-isomerase TMX3 OS=Homo sapiens GN=TMX3 PE=1 SV=2	Q96JJ7	52 kDa	0% (0.72)	0	2.7544	3.5073	0.96488	1.9501	2.0628	0	1.41244	1.70026	1.03757
28S ribosomal protein S18b, mitochondrial OS=Homo sapiens GN=MRPS18B PE=1 SV=1	Q9Y676	29 kDa	0% (0.72)	0.97668	1.8362	3.5073	0	2.9251	2.0628	#DIV/0!	0.627739	1.70026	#DIV/0!
F-actin-capping protein subunit alpha-2 OS=Homo sapiens GN=CAPZA2 PE=1 SV=3	P47755	33 kDa	0% (0.72)	0.97668	2.7544	0	2.8946	0.97504	1.0314	0.337414	2.82491	0	1.05411
A-kinase anchor protein 2 OS=Homo sapiens GN=AKAP2 PE=1 SV=3	Q9Y2D5 (+4)	95 kDa	0% (0.72)	1.9534	0.91812	2.3382	0	0.97504	3.0941	#DIV/0!	0.941623	0.755696	#DIV/0!
MMP14_HUMAN Matrix metalloproteinase-14 OS=Homo sapiens GN=MMP14 PE=1 SV=2	P50281	66 kDa	0% (0.72)	0	0.91812	3.5073	0	0.97504	2.0628	#DIV/0!	0.941623	1.70026	#DIV/0!
Endoplasmin OS=Homo sapiens GN=HSP90B1 PE=1 SV=1	P14625	92 kDa	0% (0.71)	25.394	29.38	51.44	24.122	25.351	44.349	1.05273	1.15893	1.15989	1.12385
3-hydroxyacyl-CoA dehydrogenase type-2 OS=Homo sapiens GN=HSD17B10 PE=1 SV=3	Q99714	27 kDa	0% (0.71)	20.51	11.017	28.058	16.403	20.476	16.502	1.25038	0.538045	1.70028	1.1629
Stomatin-like protein 2 OS=Homo sapiens GN=STOML2 PE=1 SV=1	Q9UJZ1	39 kDa	0% (0.71)	4.8834	4.5906	8.1836	1.9298	4.8752	8.251	2.53052	0.941623	0.991831	1.48799
Spectrin beta chain, brain 1 OS=Homo sapiens GN=SPTBN1 PE=1 SV=2	Q01082 (+2)	275 kDa	0% (0.71)	8.7901	6.4268	0	1.9298	8.7753	0	4.55493	0.732374	#DIV/0!	#DIV/0!
Macrophage migration inhibitory factor OS=Homo sapiens GN=MIF PE=1 SV=4	P14174	12 kDa	0% (0.71)	3.9067	3.6725	5.8454	5.7893	2.9251	6.1883	0.674814	1.25551	0.944589	0.958305
Transmembrane emp24 domain-containing protein 10 OS=Homo sapiens GN=TMED10 PE=1 SV=2	P49755	25 kDa	0% (0.71)	2.93	2.7544	3.5073	2.8946	2.9251	3.0941	1.01223	0.941643	1.13354	1.02914
Protein LYRIC OS=Homo sapiens GN=MTDH PE=1 SV=2	Q86UE4	64 kDa	0% (0.71)	1.9534	2.7544	0	1.9298	2.9251	1.0314	1.01223	0.941643	0	0.651291
UV excision repair protein RAD23 homolog A OS=Homo sapiens GN=RAD23A PE=1 SV=1	P54725	40 kDa	0% (0.71)	1.9534	1.8362	2.3382	1.9298	1.9501	2.0628	1.01223	0.941593	1.13351	1.02911
Filamin-A OS=Homo sapiens GN=FLNA PE=1 SV=4	P21333 (+1)	281 kDa	0% (0.70)	39.067	41.315	97.034	34.736	43.877	71.165	1.12468	0.941609	1.36351	1.14327
Myosin light polypeptide 6 OS=Homo sapiens GN=MYL6 PE=1 SV=2	P60660 (+1)	17 kDa	0% (0.70)	11.72	9.1812	15.198	10.614	7.8003	14.439	1.1042	1.17703	1.05257	1.11127
60S acidic ribosomal protein P1 OS=Homo sapiens GN=RPLP1 PE=1 SV=1	P05386	12 kDa	0% (0.70)	2.93	10.099	1.1691	6.7542	6.8253	4.1255	0.433804	1.47964	0.283384	0.732277
Protein kinase C and casein kinase substrate in neurons protein 2 OS=Homo sapiens GN=PACSIN2 PE=1 SV=2	Q9UNF0 (+1)	56 kDa	0% (0.70)	2.93	2.7544	1.1691	3.8595	1.9501	2.0628	0.759166	1.41244	0.566754	0.912787
Basic leucine zipper and W2 domain-containing protein 2 OS=Homo sapiens GN=BZW2 PE=1 SV=1	Q9Y6E2	48 kDa	0% (0.70)	0.97668	2.7544	4.6763	1.9298	1.9501	3.0941	0.506104	1.41244	1.51136	1.1433
Translin-associated protein X OS=Homo sapiens GN=TSNAX PE=1 SV=1	Q99598	33 kDa	0% (0.70)	3.9067	3.6725	1.1691	3.8595	2.9251	3.0941	1.01223	1.25551	0.377848	0.881863
SH3 domain-binding glutamic acid-rich-like protein 3 OS=Homo sapiens GN=SH3BGRL3 PE=1 SV=1	Q9H299	10 kDa	0% (0.70)	1.9534	2.7544	2.3382	1.9298	3.9002	2.0628	1.01223	0.70622	1.13351	0.950652
Protein unc-45 homolog A OS=Homo sapiens GN=UNC45A PE=1 SV=1	Q9H3U1 (+1)	103 kDa	0% (0.70)	1.9534	2.7544	1.1691	2.8946	2.9251	1.0314	0.674843	0.941643	1.13351	0.916665
Activator of 90 kDa heat shock protein ATPase homolog 1 OS=Homo sapiens GN=AHSA1 PE=1 SV=1	O95433	38 kDa	0% (0.70)	0	1.8362	2.3382	0	0.97504	2.0628	#DIV/0!	1.8832	1.13351	#DIV/0!
Coactosin-like protein OS=Homo sapiens GN=COTL1 PE=1 SV=3	Q14019	16 kDa	0% (0.70)	0	2.7544	2.3382	0.96488	1.9501	1.0314	0	1.41244	2.26702	1.22649
Succinyl-CoA ligase [GDP-forming] subunit alpha, mitochondrial OS=Homo sapiens GN=SUCLG1 PE=1 SV=4	P53597	36 kDa	0% (0.70)	0.97668	0.91812	4.6763	0.96488	1.9501	2.0628	1.01223	0.470807	2.26697	1.25
ATP-binding cassette sub-family D member 1 OS=Homo sapiens GN=ABCD1 PE=1 SV=2	P33897	83 kDa	0% (0.70)	0.97668	0	1.1691	1.9298	0	1.0314	0.506104	#DIV/0!	1.13351	#DIV/0!
Glutaminyl-peptide cyclotransferase-like protein OS=Homo sapiens GN=QPCTL PE=1 SV=2	Q9NXS2	43 kDa	0% (0.70)	1.9534	0	0	0	0	1.0314	#DIV/0!	#DIV/0!	0	#DIV/0!
Lipoma-preferred partner OS=Homo sapiens GN=LPP PE=1 SV=1	Q93052	66 kDa	0% (0.70)	0	1.8362	0	0	0.97504	0	#DIV/0!	1.8832	#DIV/0!	#DIV/0!
Non-histone chromosomal protein HMG-14 OS=Homo sapiens GN=HMGN1 PE=1 SV=3	P05114	11 kDa	0% (0.70)	1.9534	0	0	0	0	1.0314	#DIV/0!	#DIV/0!	0	#DIV/0!
L-lactate dehydrogenase B chain OS=Homo sapiens GN=LDHB PE=1 SV=2	P07195	37 kDa	0% (0.69)	42.974	44.988	28.058	41.49	38.026	27.847	1.03577	1.18309	1.00758	1.07548
Transitional endoplasmic reticulum ATPase OS=Homo sapiens GN=VCP PE=1 SV=4	P55072	89 kDa	0% (0.69)	26.37	22.035	26.889	21.227	21.451	28.879	1.24229	1.02722	0.931092	1.06687
Cytochrome b-c1 complex subunit 2, mitochondrial OS=Homo sapiens GN=UQCRC2 PE=1 SV=3	P22695	48 kDa	0% (0.69)	13.674	3.6725	15.198	5.7893	7.8003	13.408	2.36194	0.470815	1.1335	1.32209
Adenylate kinase 2, mitochondrial OS=Homo sapiens GN=AK2 PE=1 SV=2	P54819 (+2)	26 kDa	0% (0.69)	7.8135	6.4268	7.0145	5.7893	8.7753	5.1569	1.34965	0.732374	1.36022	1.14741
Adenylosuccinate lyase OS=Homo sapiens GN=ADSL PE=1 SV=2	P30566	55 kDa	0% (0.69)	4.8834	3.6725	2.3382	3.8595	2.9251	3.0941	1.26529	1.25551	0.755696	1.09217
Phenylalanyl-tRNA synthetase alpha chain OS=Homo sapiens GN=FARSA PE=1 SV=3	Q9Y285	58 kDa	0% (0.69)	5.8601	7.345	0	1.9298	5.8502	2.0628	3.03664	1.25551	0	1.43072
Glutamate dehydrogenase 1, mitochondrial OS=Homo sapiens GN=GLUD1 PE=1 SV=2	P00367	61 kDa	0% (0.69)	6.8368	6.4268	0	3.8595	5.8502	0	1.77142	1.09856	#DIV/0!	#DIV/0!
Eukaryotic translation initiation factor 3 subunit L OS=Homo sapiens GN=EIF3L PE=1 SV=1	Q9Y262	67 kDa	0% (0.69)	2.93	6.4268	0	3.8595	4.8752	3.0941	0.759166	1.31826	0	0.692477
Cytoplasmic dynein 1 intermediate chain 2 OS=Homo sapiens GN=DYNC1I2 PE=1 SV=3	Q13409 (+4)	71 kDa	0% (0.69)	0.97668	2.7544	3.5073	1.9298	0.97504	3.0941	0.506104	2.82491	1.13354	1.48819
Armadillo repeat-containing X-linked protein 3 OS=Homo sapiens GN=ARMCX3 PE=1 SV=1	Q9UH62	43 kDa	0% (0.69)	1.9534	1.8362	4.6763	0.96488	2.9251	3.0941	2.0245	0.627739	1.51136	1.38787
GPI transamidase component PIG-S OS=Homo sapiens GN=PIGS PE=1 SV=3	Q96S52 (+1)	62 kDa	0% (0.69)	1.9534	0.91812	3.5073	0.96488	0.97504	3.0941	2.0245	0.941623	1.13354	1.36656
Long-chain-fatty-acid--CoA ligase 1 OS=Homo sapiens GN=ACSL1 PE=1 SV=1	P33121 (+1)	78 kDa	0% (0.69)	0.97668	0.91812	2.3382	0.96488	1.9501	2.0628	1.01223	0.470807	1.13351	0.872181
Catenin beta-1 OS=Homo sapiens GN=CTNNB1 PE=1 SV=1	P35222	85 kDa	0% (0.69)	0	0.91812	3.5073	0.96488	2.9251	2.0628	0	0.313876	1.70026	0.671379
NEDD8-conjugating enzyme Ubc12 OS=Homo sapiens GN=UBE2M PE=1 SV=1	P61081	21 kDa	0% (0.69)	0.97668	0.91812	2.3382	0.96488	1.9501	2.0628	1.01223	0.470807	1.13351	0.872181
Acyl-CoA dehydrogenase family member 9, mitochondrial OS=Homo sapiens GN=ACAD9 PE=1 SV=1	Q9H845	69 kDa	0% (0.69)	0.97668	0.91812	3.5073	0	1.9501	2.0628	#DIV/0!	0.470807	1.70026	#DIV/0!
Heme oxygenase 2 OS=Homo sapiens GN=HMOX2 PE=1 SV=2	P30519	36 kDa	0% (0.69)	0	1.8362	0	0.96488	1.9501	0	0	0.941593	#DIV/0!	#DIV/0!
Integrin alpha-7 OS=Homo sapiens GN=ITGA7 PE=1 SV=2	Q13683 (+5)	129 kDa	0% (0.69)	0.97668	1.8362	0	1.9298	1.9501	0	0.506104	0.941593	#DIV/0!	#DIV/0!
NADH dehydrogenase [ubiquinone] flavoprotein 2, mitochondrial OS=Homo sapiens GN=NDUFV2 PE=1 SV=2	P19404	27 kDa	0% (0.69)	0.97668	0	1.1691	0.96488	0	2.0628	1.01223	#DIV/0!	0.566754	#DIV/0!
Calcium-binding mitochondrial carrier protein SCaMC-1 OS=Homo sapiens GN=SLC25A24 PE=1 SV=2	Q6NUK1 (+1)	53 kDa	0% (0.69)	0.97668	0	2.3382	0	0	2.0628	#DIV/0!	#DIV/0!	1.13351	#DIV/0!
Microtubule-associated protein 4 OS=Homo sapiens GN=MAP4 PE=1 SV=3	P27816 (+1)	121 kDa	0% (0.68)	5.8601	9.1812	11.691	5.7893	7.8003	10.314	1.01223	1.17703	1.13351	1.10759
Glutaminase kidney isoform, mitochondrial OS=Homo sapiens GN=GLS PE=1 SV=1	O94925	73 kDa	0% (0.68)	13.674	7.345	10.522	11.579	7.8003	9.2824	1.18093	0.94163	1.13354	1.08537
Acetyl-CoA acetyltransferase, cytosolic OS=Homo sapiens GN=ACAT2 PE=1 SV=2	Q9BWD1	41 kDa	0% (0.68)	6.8368	6.4268	0	5.7893	7.8003	3.0941	1.18094	0.823917	0	0.668285
WD repeat-containing protein 1 OS=Homo sapiens GN=WDR1 PE=1 SV=4	O75083	66 kDa	0% (0.68)	1.9534	5.5087	3.5073	0.96488	4.8752	3.0941	2.0245	1.12994	1.13354	1.42933
Lysosome-associated membrane glycoprotein 2 OS=Homo sapiens GN=LAMP2 PE=1 SV=2	P13473 (+1)	45 kDa	0% (0.68)	3.9067	0.91812	7.0145	2.8946	0.97504	5.1569	1.34965	0.941623	1.36022	1.21716
Quinone oxidoreductase OS=Homo sapiens GN=CRYZ PE=1 SV=1	Q08257	35 kDa	0% (0.68)	0.97668	2.7544	1.1691	0.96488	0.97504	2.0628	1.01223	2.82491	0.566754	1.46796
MARCKS-related protein OS=Homo sapiens GN=MARCKSL1 PE=1 SV=2	P49006	20 kDa	0% (0.68)	0.97668	2.7544	1.1691	1.9298	0.97504	3.0941	0.506104	2.82491	0.377848	1.23629
Calpastatin OS=Homo sapiens GN=CAST PE=1 SV=4	P20810 (+3)	77 kDa	0% (0.68)	1.9534	0.91812	0	0	0.97504	1.0314	#DIV/0!	0.941623	0	#DIV/0!
Poly(U)-binding-splicing factor PUF60 OS=Homo sapiens GN=PUF60 PE=1 SV=1	Q9UHX1 (+5)	60 kDa	0% (0.68)	0.97668	0	0	1.9298	0	0	0.506104	#DIV/0!	#DIV/0!	#DIV/0!
60S ribosomal export protein NMD3 OS=Homo sapiens GN=NMD3 PE=1 SV=1	Q96D46	58 kDa	0% (0.68)	1.9534	0	0	0	0.97504	0	#DIV/0!	0	#DIV/0!	#DIV/0!
Prohibitin-2 OS=Homo sapiens GN=PHB2 PE=1 SV=2	Q99623	33 kDa	0% (0.67)	14.65	11.936	26.889	15.438	12.675	18.565	0.948957	0.941696	1.44837	1.11301
Asparaginyl-tRNA synthetase, cytoplasmic OS=Homo sapiens GN=NARS PE=1 SV=1	O43776	63 kDa	0% (0.67)	15.627	15.608	16.367	12.543	17.551	15.471	1.24587	0.889294	1.05791	1.06436
Phosphatidylethanolamine-binding protein 1 OS=Homo sapiens GN=PEBP1 PE=1 SV=3	P30086	21 kDa	0% (0.67)	18.557	17.444	11.691	14.473	18.526	10.314	1.28218	0.941596	1.13351	1.11909
Isocitrate dehydrogenase [NADP] cytoplasmic OS=Homo sapiens GN=IDH1 PE=1 SV=2	O75874	47 kDa	0% (0.67)	13.674	12.854	4.6763	8.6839	13.651	3.0941	1.57464	0.941616	1.51136	1.34254
Citrate synthase, mitochondrial OS=Homo sapiens GN=CS PE=1 SV=2	O75390	52 kDa	0% (0.67)	8.7901	7.345	11.691	5.7893	7.8003	11.345	1.51834	0.94163	1.0305	1.16349
6-phosphofructokinase, muscle type OS=Homo sapiens GN=PFKM PE=1 SV=2	P08237	85 kDa	0% (0.67)	2.93	5.5087	5.8454	3.8595	5.8502	6.1883	0.759166	0.941626	0.944589	0.881794
ADP-ribosylation factor-like protein 1 OS=Homo sapiens GN=ARL1 PE=1 SV=1	P40616	20 kDa	0% (0.67)	4.8834	3.6725	3.5073	3.8595	4.8752	2.0628	1.26529	0.753302	1.70026	1.23962
Adenine phosphoribosyltransferase OS=Homo sapiens GN=APRT PE=1 SV=2	P07741	20 kDa	0% (0.67)	2.93	4.5906	2.3382	3.8595	2.9251	4.1255	0.759166	1.56938	0.566768	0.965105
Guanine nucleotide-binding protein G(I)/G(S)/G(O) subunit gamma-12 OS=Homo sapiens GN=GNG12 PE=1 SV=3	Q9UBI6	8 kDa	0% (0.67)	0.97668	0.91812	1.1691	1.9298	0	2.0628	0.506104	#DIV/0!	0.566754	#DIV/0!
Vesicular integral-membrane protein VIP36 OS=Homo sapiens GN=LMAN2 PE=1 SV=1	Q12907	40 kDa	0% (0.67)	0	0.91812	1.1691	0.96488	0	2.0628	0	#DIV/0!	0.566754	#DIV/0!
IPO4_HUMAN Importin-4 OS=Homo sapiens GN=IPO4 PE=1 SV=2	Q8TEX9 (+1)	119 kDa	0% (0.67)	0	1.8362	0	0	1.9501	1.0314	#DIV/0!	0.941593	0	#DIV/0!
Translation initiation factor eIF-2B subunit beta OS=Homo sapiens GN=EIF2B2 PE=1 SV=3	P49770	39 kDa	0% (0.67)	0	1.8362	0	0	1.9501	1.0314	#DIV/0!	0.941593	0	#DIV/0!
Lysyl-tRNA synthetase OS=Homo sapiens GN=KARS PE=1 SV=3	Q15046 (+1)	68 kDa	0% (0.66)	5.8601	10.099	7.0145	5.7893	8.7753	6.1883	1.01223	1.15084	1.13351	1.09886
Histidine triad nucleotide-binding protein 1 OS=Homo sapiens GN=HINT1 PE=1 SV=2	P49773	14 kDa	0% (0.66)	3.9067	3.6725	3.5073	4.8244	3.9002	3.0941	0.809779	0.941618	1.13354	0.961647
Nuclear migration protein nudC OS=Homo sapiens GN=NUDC PE=1 SV=1	Q9Y266	38 kDa	0% (0.66)	2.93	2.7544	2.3382	1.9298	5.8502	2.0628	1.51829	0.470822	1.13351	1.04087
KH domain-containing, RNA-binding, signal transduction-associated protein 1 OS=Homo sapiens GN=KHDRBS1 PE=1 SV=1	Q07666 (+2)	48 kDa	0% (0.66)	0	0.91812	0	0	1.9501	0	#DIV/0!	0.470807	#DIV/0!	#DIV/0!
Splicing factor 3B subunit 4 OS=Homo sapiens GN=SF3B4 PE=1 SV=1	Q15427	44 kDa	0% (0.66)	1.9534	1.8362	1.1691	4.8244	0.97504	1.0314	0.4049	1.8832	1.13351	1.14054
Procollagen galactosyltransferase 1 OS=Homo sapiens GN=GLT25D1 PE=1 SV=1	Q8NBJ5	72 kDa	0% (0.66)	0.97668	0.91812	1.1691	0	1.9501	2.0628	#DIV/0!	0.470807	0.566754	#DIV/0!
Insulin-like growth factor 2 mRNA-binding protein 3 OS=Homo sapiens GN=IGF2BP3 PE=1 SV=2	O00425	64 kDa	0% (0.66)	1.9534	3.6725	0	0	3.9002	4.1255	#DIV/0!	0.941618	0	#DIV/0!
Splicing factor 3B subunit 3 OS=Homo sapiens GN=SF3B3 PE=1 SV=4	Q15393	136 kDa	0% (0.66)	5.8601	0	0	1.9298	0	1.0314	3.03664	#DIV/0!	0	#DIV/0!
UPF0568 protein C14orf166 OS=Homo sapiens GN=C14orf166 PE=1 SV=1	Q9Y224	28 kDa	0% (0.66)	0.97668	1.8362	0	0.96488	0.97504	0	1.01223	1.8832	#DIV/0!	#DIV/0!
Serine dehydratase-like OS=Homo sapiens GN=SDSL PE=1 SV=1	Q96GA7	35 kDa	0% (0.66)	0.97668	1.8362	0	0.96488	0.97504	0	1.01223	1.8832	#DIV/0!	#DIV/0!
Histone H1.4 OS=Homo sapiens GN=HIST1H1E PE=1 SV=2	P10412 (+4)	22 kDa	0% (0.66)	1.9534	0.91812	0	0.96488	0.97504	0	2.0245	0.941623	#DIV/0!	#DIV/0!
Myosin-XVIIIa OS=Homo sapiens GN=MYO18A PE=1 SV=3	Q92614 (+2)	233 kDa	0% (0.66)	0	0.91812	0	0	1.9501	0	#DIV/0!	0.470807	#DIV/0!	#DIV/0!
XPO7_HUMAN Exportin-7 OS=Homo sapiens GN=XPO7 PE=1 SV=3	Q9UIA9	124 kDa	0% (0.66)	0	0.91812	0	0	1.9501	0	#DIV/0!	0.470807	#DIV/0!	#DIV/0!
Protein disulfide-isomerase A6 OS=Homo sapiens GN=PDIA6 PE=1 SV=1	Q15084 (+1)	48 kDa	0% (0.65)	18.557	14.69	24.551	15.438	15.601	21.659	1.20203	0.941606	1.13352	1.09239
26S proteasome non-ATPase regulatory subunit 2 OS=Homo sapiens GN=PSMD2 PE=1 SV=3	Q13200	100 kDa	0% (0.65)	12.697	10.099	11.691	15.438	8.7753	13.408	0.822451	1.15084	0.871942	0.948412
Serum Albumin Precursor CONTROL PROTEIN [4502027]	NP_000468.1 (+1)	69 kDa	0% (0.65)	1.9534	0.91812	5.8454	0.96488	0.97504	4.1255	2.0245	0.941623	1.41689	1.46101
Protein transport protein Sec23A OS=Homo sapiens GN=SEC23A PE=1 SV=2	Q15436	86 kDa	0% (0.65)	3.9067	2.7544	0	4.8244	1.9501	2.0628	0.809779	1.41244	0	0.74074
Mitochondrial antiviral-signaling protein OS=Homo sapiens GN=MAVS PE=1 SV=2	Q7Z434	57 kDa	0% (0.65)	1.9534	0.91812	4.6763	0.96488	0	4.1255	2.0245	#DIV/0!	1.13351	#DIV/0!
Cathepsin B OS=Homo sapiens GN=CTSB PE=1 SV=3	P07858	38 kDa	0% (0.65)	0.97668	2.7544	1.1691	0.96488	1.9501	1.0314	1.01223	1.41244	1.13351	1.18606
Astrocytic phosphoprotein PEA-15 OS=Homo sapiens GN=PEA15 PE=1 SV=2	Q15121	15 kDa	0% (0.65)	0.97668	2.7544	1.1691	0.96488	1.9501	1.0314	1.01223	1.41244	1.13351	1.18606
Dynactin subunit 1 OS=Homo sapiens GN=DCTN1 PE=1 SV=3	Q14203 (+1)	142 kDa	0% (0.65)	0.97668	2.7544	1.1691	0.96488	1.9501	1.0314	1.01223	1.41244	1.13351	1.18606
Protein disulfide-isomerase OS=Homo sapiens GN=P4HB PE=1 SV=3	P07237	57 kDa	0% (0.64)	39.067	34.889	58.454	27.017	32.176	55.694	1.44602	1.08432	1.04956	1.1933
Protein DJ-1 OS=Homo sapiens GN=PARK7 PE=1 SV=2	Q99497	20 kDa	0% (0.64)	11.72	6.4268	10.522	10.614	6.8253	8.251	1.1042	0.941614	1.27524	1.10702
Transferrin receptor protein 1 OS=Homo sapiens GN=TFRC PE=1 SV=2	P02786	85 kDa	0% (0.64)	4.8834	0.91812	5.8454	6.7542	1.9501	6.1883	0.723017	0.470807	0.944589	0.712804
Cytochrome c1, heme protein, mitochondrial OS=Homo sapiens GN=CYC1 PE=1 SV=2	P08574	35 kDa	0% (0.64)	1.9534	0.91812	9.3527	0.96488	2.9251	4.1255	2.0245	0.313876	2.26705	1.53514
LETM1 and EF-hand domain-containing protein 1, mitochondrial OS=Homo sapiens GN=LETM1 PE=1 SV=1	O95202	83 kDa	0% (0.64)	0.97668	2.7544	5.8454	1.9298	0.97504	4.1255	0.506104	2.82491	1.41689	1.58264
Isoform 2 of Extended synaptotagmin-2 OS=Homo sapiens GN=ESYT2	A0FGR8-2	99 kDa	0% (0.64)	1.9534	0.91812	5.8454	0	2.9251	3.0941	#DIV/0!	0.313876	1.88921	#DIV/0!
DnaJ homolog subfamily A member 1 OS=Homo sapiens GN=DNAJA1 PE=1 SV=2	P31689	45 kDa	0% (0.64)	2.93	1.8362	2.3382	2.8946	0.97504	5.1569	1.01223	1.8832	0.453412	1.11628
Polypeptide N-acetylgalactosaminyltransferase 2 OS=Homo sapiens GN=GALNT2 PE=1 SV=1	Q10471	65 kDa	0% (0.64)	1.9534	0.91812	2.3382	0	1.9501	2.0628	#DIV/0!	0.470807	1.13351	#DIV/0!
General transcription factor II-I OS=Homo sapiens GN=GTF2I PE=1 SV=2	P78347 (+3)	112 kDa	0% (0.64)	0	0.91812	0	0	0	2.0628	#DIV/0!	#DIV/0!	0	#DIV/0!
ATPase ASNA1 OS=Homo sapiens GN=ASNA1 PE=1 SV=2	O43681	39 kDa	0% (0.64)	0	0.91812	0	0	0	2.0628	#DIV/0!	#DIV/0!	0	#DIV/0!
Acetyl-coenzyme A synthetase 2-like, mitochondrial OS=Homo sapiens GN=ACSS1 PE=1 SV=2	Q9NUB1 (+1)	75 kDa	0% (0.64)	0	0	2.3382	0	0	1.0314	#DIV/0!	#DIV/0!	2.26702	#DIV/0!
Proteasome inhibitor PI31 subunit OS=Homo sapiens GN=PSMF1 PE=1 SV=2	Q92530	30 kDa	0% (0.64)	0	0.91812	0	0	0	2.0628	#DIV/0!	#DIV/0!	0	#DIV/0!
NADH dehydrogenase [ubiquinone] iron-sulfur protein 4, mitochondrial OS=Homo sapiens GN=NDUFS4 PE=1 SV=1	O43181	20 kDa	0% (0.64)	0	0	2.3382	0	0	1.0314	#DIV/0!	#DIV/0!	2.26702	#DIV/0!
IMPA3_HUMAN Inositol monophosphatase 3 OS=Homo sapiens GN=IMPAD1 PE=1 SV=1	Q9NX62	39 kDa	0% (0.64)	0	0	2.3382	0	0	1.0314	#DIV/0!	#DIV/0!	2.26702	#DIV/0!
NADH dehydrogenase [ubiquinone] iron-sulfur protein 2, mitochondrial OS=Homo sapiens GN=NDUFS2 PE=1 SV=2	O75306	53 kDa	0% (0.64)	0	0	2.3382	0	0	1.0314	#DIV/0!	#DIV/0!	2.26702	#DIV/0!
14-3-3 protein zeta/delta OS=Homo sapiens GN=YWHAZ PE=1 SV=1	P63104	28 kDa	0% (0.63)	51.764	44.07	39.749	56.928	47.777	40.224	0.909289	0.92241	0.988191	0.939963
Importin-5 OS=Homo sapiens GN=IPO5 PE=1 SV=4	O00410 (+1)	124 kDa	0% (0.63)	15.627	25.707	10.522	17.368	30.226	14.439	0.899758	0.850493	0.728721	0.826324
Copper transport protein ATOX1 OS=Homo sapiens GN=ATOX1 PE=1 SV=1	O00244	7 kDa	0% (0.63)	5.8601	2.7544	2.3382	1.9298	2.9251	4.1255	3.03664	0.941643	0.566768	1.51502
6-phosphogluconate dehydrogenase, decarboxylating OS=Homo sapiens GN=PGD PE=1 SV=3	P52209	53 kDa	0% (0.63)	3.9067	4.5906	2.3382	2.8946	4.8752	1.0314	1.34965	0.941623	2.26702	1.51943
Single-stranded DNA-binding protein, mitochondrial OS=Homo sapiens GN=SSBP1 PE=1 SV=1	Q04837	17 kDa	0% (0.63)	0.97668	4.5906	8.1836	0.96488	3.9002	5.1569	1.01223	1.17702	1.58692	1.25872
Eukaryotic translation initiation factor 3 subunit A OS=Homo sapiens GN=EIF3A PE=1 SV=1	Q14152	167 kDa	0% (0.63)	2.93	5.5087	0	2.8946	6.8253	2.0628	1.01223	0.8071	0	0.606443
Puromycin-sensitive aminopeptidase OS=Homo sapiens GN=NPEPPS PE=1 SV=2	P55786	103 kDa	0% (0.63)	2.93	3.6725	3.5073	1.9298	5.8502	4.1255	1.51829	0.627756	0.850151	0.998733
Putative pre-mRNA-splicing factor ATP-dependent RNA helicase DHX15 OS=Homo sapiens GN=DHX15 PE=1 SV=2	O43143	91 kDa	0% (0.63)	1.9534	1.8362	1.1691	1.9298	2.9251	1.0314	1.01223	0.627739	1.13351	0.924492
Ras GTPase-activating protein-binding protein 2 OS=Homo sapiens GN=G3BP2 PE=1 SV=2	Q9UN86 (+1)	54 kDa	0% (0.63)	2.93	2.7544	0	1.9298	1.9501	0	1.51829	1.41244	#DIV/0!	#DIV/0!
Sterol 26-hydroxylase, mitochondrial OS=Homo sapiens GN=CYP27A1 PE=1 SV=1	Q02318	60 kDa	0% (0.63)	1.9534	2.7544	2.3382	0.96488	1.9501	3.0941	2.0245	1.41244	0.755696	1.39755
Inositol monophosphatase 1 OS=Homo sapiens GN=IMPA1 PE=1 SV=1	P29218	30 kDa	0% (0.63)	1.9534	2.7544	1.1691	0.96488	1.9501	2.0628	2.0245	1.41244	0.566754	1.33456
Phosphatidylinositol transfer protein beta isoform OS=Homo sapiens GN=PITPNB PE=1 SV=2	P48739 (+1)	32 kDa	0% (0.63)	0	1.8362	1.1691	0	0.97504	1.0314	#DIV/0!	1.8832	1.13351	#DIV/0!
Phospholipid scramblase 1 OS=Homo sapiens GN=PLSCR1 PE=1 SV=1	O15162	35 kDa	0% (0.63)	0.97668	0.91812	0	0.96488	1.9501	0	1.01223	0.470807	#DIV/0!	#DIV/0!
ATP-binding cassette sub-family F member 1 OS=Homo sapiens GN=ABCF1 PE=1 SV=2	Q8NE71	96 kDa	0% (0.63)	0.97668	0.91812	0	0.96488	1.9501	0	1.01223	0.470807	#DIV/0!	#DIV/0!
Alpha-taxilin OS=Homo sapiens GN=TXLNA PE=1 SV=3	P40222	62 kDa	0% (0.63)	0.97668	0.91812	0	1.9298	0.97504	0	0.506104	0.941623	#DIV/0!	#DIV/0!
Alpha-actinin-4 OS=Homo sapiens GN=ACTN4 PE=1 SV=2	O43707	105 kDa	0% (0.62)	38.091	52.333	12.86	15.438	50.702	9.2824	2.46735	1.03217	1.38542	1.62831
GTP-binding nuclear protein Ran OS=Homo sapiens GN=RAN PE=1 SV=3	P62826	24 kDa	0% (0.62)	7.8135	10.099	8.1836	9.6488	7.8003	10.314	0.80979	1.29469	0.793446	0.965976
NADH-cytochrome b5 reductase 3 OS=Homo sapiens GN=CYB5R3 PE=1 SV=3	P00387 (+1)	34 kDa	0% (0.62)	6.8368	7.345	11.691	5.7893	7.8003	9.2824	1.18094	0.94163	1.25948	1.12735
RuvB-like 1 OS=Homo sapiens GN=RUVBL1 PE=1 SV=1	Q9Y265	50 kDa	0% (0.62)	6.8368	11.017	5.8454	5.7893	6.8253	8.251	1.18094	1.61414	0.708447	1.16784
Insulin-like growth factor 2 mRNA-binding protein 2 OS=Homo sapiens GN=IGF2BP2 PE=1 SV=2	Q9Y6M1 (+1)	66 kDa	0% (0.62)	1.9534	5.5087	1.1691	1.9298	6.8253	3.0941	1.01223	0.8071	0.377848	0.732392
NADH dehydrogenase [ubiquinone] iron-sulfur protein 3, mitochondrial OS=Homo sapiens GN=NDUFS3 PE=1 SV=1	O75489	30 kDa	0% (0.62)	1.9534	0	7.0145	0	0.97504	4.1255	#DIV/0!	0	1.70028	#DIV/0!
Acyl-protein thioesterase 2 OS=Homo sapiens GN=LYPLA2 PE=1 SV=1	O95372	25 kDa	0% (0.62)	1.9534	1.8362	1.1691	0.96488	2.9251	2.0628	2.0245	0.627739	0.566754	1.073
Small glutamine-rich tetratricopeptide repeat-containing protein alpha OS=Homo sapiens GN=SGTA PE=1 SV=1	O43765	34 kDa	0% (0.62)	1.9534	2.7544	1.1691	1.9298	0.97504	2.0628	1.01223	2.82491	0.566754	1.46796
Cation-independent mannose-6-phosphate receptor OS=Homo sapiens GN=IGF2R PE=1 SV=2	P11717	274 kDa	0% (0.62)	0	0	3.5073	0.96488	0.97504	4.1255	0	0	0.850151	0.283384
Histone-binding protein RBBP7 OS=Homo sapiens GN=RBBP7 PE=1 SV=1	Q16576	48 kDa	0% (0.62)	0	0.91812	3.5073	3.8595	0	3.0941	0	#DIV/0!	1.13354	#DIV/0!
Abhydrolase domain-containing protein 14B OS=Homo sapiens GN=ABHD14B PE=1 SV=1	Q96IU4	22 kDa	0% (0.62)	1.9534	1.8362	1.1691	2.8946	0.97504	2.0628	0.674843	1.8832	0.566754	1.0416
Nodal modulator 3 OS=Homo sapiens GN=NOMO3 PE=2 SV=2	P69849 (+3)	134 kDa	0% (0.62)	0.97668	0.91812	1.1691	0.96488	0	4.1255	1.01223	#DIV/0!	0.283384	#DIV/0!
NADH dehydrogenase [ubiquinone] 1 beta subcomplex subunit 11, mitochondrial OS=Homo sapiens GN=NDUFB11 PE=1 SV=1	Q9NX14 (+1)	17 kDa	0% (0.62)	0.97668	0.91812	3.5073	1.9298	0.97504	1.0314	0.506104	0.941623	3.40052	1.61608
SPRC_HUMAN SPARC OS=Homo sapiens GN=SPARC PE=1 SV=1	P09486	35 kDa	0% (0.62)	0	0	2.3382	0	0.97504	0	#DIV/0!	0	#DIV/0!	#DIV/0!
40S ribosomal protein S2 OS=Homo sapiens GN=RPS2 PE=1 SV=2	P15880	31 kDa	0% (0.61)	1.9534	5.5087	1.1691	3.8595	2.9251	4.1255	0.506128	1.88325	0.283384	0.890921
Sorbitol dehydrogenase OS=Homo sapiens GN=SORD PE=1 SV=4	Q00796	38 kDa	0% (0.61)	0	3.6725	1.1691	0.96488	2.9251	3.0941	0	1.25551	0.377848	0.544454
ATP synthase-coupling factor 6, mitochondrial OS=Homo sapiens GN=ATP5J PE=1 SV=1	P18859	13 kDa	0% (0.61)	1.9534	3.6725	3.5073	0	3.9002	3.0941	#DIV/0!	0.941618	1.13354	#DIV/0!
Protein kinase C delta type OS=Homo sapiens GN=PRKCD PE=1 SV=2	Q05655	78 kDa	0% (0.61)	0.97668	0.91812	0	0.96488	0	2.0628	1.01223	#DIV/0!	0	#DIV/0!
Dolichol-phosphate mannosyltransferase OS=Homo sapiens GN=DPM1 PE=1 SV=1	O60762	30 kDa	0% (0.61)	0	0.91812	2.3382	0	0.97504	1.0314	#DIV/0!	0.941623	2.26702	#DIV/0!
THIM_HUMAN 3-ketoacyl-CoA thiolase, mitochondrial OS=Homo sapiens GN=ACAA2 PE=1 SV=2	P42765	42 kDa	0% (0.61)	0	0.91812	2.3382	0	0.97504	1.0314	#DIV/0!	0.941623	2.26702	#DIV/0!
Calcium-binding mitochondrial carrier protein Aralar1 OS=Homo sapiens GN=SLC25A12 PE=1 SV=2	O75746	75 kDa	0% (0.61)	1.9534	0	3.5073	0	0	3.0941	#DIV/0!	#DIV/0!	1.13354	#DIV/0!
Ubiquitin-like modifier-activating enzyme 1 OS=Homo sapiens GN=UBA1 PE=1 SV=3	P22314	118 kDa	0% (0.60)	42.974	35.807	67.807	38.595	37.051	52.6	1.11346	0.966425	1.28911	1.123
Stress-induced-phosphoprotein 1 OS=Homo sapiens GN=STIP1 PE=1 SV=1	P31948	63 kDa	0% (0.60)	9.7668	11.017	10.522	14.473	11.7	8.251	0.674829	0.941624	1.27524	0.963897
Xaa-Pro dipeptidase OS=Homo sapiens GN=PEPD PE=1 SV=3	P12955	55 kDa	0% (0.60)	6.8368	9.1812	4.6763	11.579	7.8003	5.1569	0.590448	1.17703	0.906804	0.891428
Ras-related protein Rab-7a OS=Homo sapiens GN=RAB7A PE=1 SV=1	P51149	23 kDa	0% (0.60)	9.7668	8.2631	7.0145	8.6839	8.7753	5.1569	1.1247	0.941632	1.36022	1.14218
Extended synaptotagmin-1 OS=Homo sapiens GN=ESYT1 PE=1 SV=1	Q9BSJ8 (+1)	123 kDa	0% (0.60)	5.8601	2.7544	14.029	3.8595	2.9251	9.2824	1.51836	0.941643	1.51135	1.32379
Alpha-actinin-1 OS=Homo sapiens GN=ACTN1 PE=1 SV=2	P12814	103 kDa	0% (0.60)	20.51	31.216	10.522	10.614	27.301	10.314	1.93235	1.1434	1.02017	1.36531
Eukaryotic translation initiation factor 3 subunit B OS=Homo sapiens GN=EIF3B PE=1 SV=3	P55884 (+1)	92 kDa	0% (0.60)	3.9067	6.4268	0	5.7893	4.8752	3.0941	0.674814	1.31826	0	0.664359
Glutathione S-transferase kappa 1 OS=Homo sapiens GN=GSTK1 PE=1 SV=3	Q9Y2Q3	25 kDa	0% (0.60)	3.9067	1.8362	4.6763	3.8595	3.9002	4.1255	1.01223	0.470796	1.13351	0.872179
Ubiquitin-associated protein 2-like OS=Homo sapiens GN=UBAP2L PE=1 SV=2	Q14157 (+3)	115 kDa	0% (0.60)	3.9067	2.7544	0	3.8595	2.9251	2.0628	1.01223	0.941643	0	0.651291
Splicing factor 1 OS=Homo sapiens GN=SF1 PE=1 SV=4	Q15637 (+5)	68 kDa	0% (0.60)	3.9067	1.8362	2.3382	2.8946	1.9501	2.0628	1.34965	0.941593	1.13351	1.14158
Protein arginine N-methyltransferase 1 OS=Homo sapiens GN=PRMT1 PE=1 SV=2	Q99873 (+2)	42 kDa	0% (0.60)	0.97668	2.7544	2.3382	0.96488	1.9501	2.0628	1.01223	1.41244	1.13351	1.18606
Tripeptidyl-peptidase 2 OS=Homo sapiens GN=TPP2 PE=1 SV=4	P29144	138 kDa	0% (0.60)	1.9534	3.6725	1.1691	2.8946	1.9501	0	0.674843	1.88324	#DIV/0!	#DIV/0!
Galectin-3-binding protein OS=Homo sapiens GN=LGALS3BP PE=1 SV=1	Q08380	65 kDa	0% (0.60)	2.93	1.8362	3.5073	0	1.9501	4.1255	#DIV/0!	0.941593	0.850151	#DIV/0!
Guanine nucleotide-binding protein G(i) subunit alpha-2 OS=Homo sapiens GN=GNAI2 PE=1 SV=3	P04899 (+1)	40 kDa	0% (0.60)	0	1.8362	2.3382	0.96488	0.97504	1.0314	0	1.8832	2.26702	1.38341
Translational activator GCN1 OS=Homo sapiens GN=GCN1L1 PE=1 SV=6	Q92616	293 kDa	0% (0.59)	13.674	9.1812	10.522	9.6488	12.675	14.439	1.41717	0.724355	0.728721	0.956749
Glutathione S-transferase P OS=Homo sapiens GN=GSTP1 PE=1 SV=2	P09211	23 kDa	0% (0.59)	8.7901	7.345	18.705	12.543	11.7	17.533	0.700797	0.627778	1.06685	0.798473
Leucyl-tRNA synthetase, cytoplasmic OS=Homo sapiens GN=LARS PE=1 SV=2	Q9P2J5	134 kDa	0% (0.59)	1.9534	6.4268	4.6763	2.8946	13.651	3.0941	0.674843	0.470793	1.51136	0.885665
Isoleucyl-tRNA synthetase, cytoplasmic OS=Homo sapiens GN=IARS PE=1 SV=2	P41252	145 kDa	0% (0.59)	2.93	8.2631	2.3382	0.96488	6.8253	1.0314	3.03665	1.21066	2.26702	2.17144
Phosphoribosylformylglycinamidine synthase OS=Homo sapiens GN=PFAS PE=1 SV=3	O15067	145 kDa	0% (0.59)	3.9067	4.5906	4.6763	2.8946	3.9002	5.1569	1.34965	1.17702	0.906804	1.14449
Flap endonuclease 1 OS=Homo sapiens GN=FEN1 PE=1 SV=1	P39748	43 kDa	0% (0.59)	2.93	1.8362	5.8454	4.8244	1.9501	7.2196	0.607329	0.941593	0.809657	0.786193
Glycylpeptide N-tetradecanoyltransferase 1 OS=Homo sapiens GN=NMT1 PE=1 SV=2	P30419 (+1)	57 kDa	0% (0.59)	3.9067	3.6725	1.1691	1.9298	4.8752	4.1255	2.02441	0.753302	0.283384	1.02036
40S ribosomal protein S19 OS=Homo sapiens GN=RPS19 PE=1 SV=2	P39019	16 kDa	0% (0.59)	1.9534	0.91812	1.1691	2.8946	2.9251	0	0.674843	0.313876	#DIV/0!	#DIV/0!
NADH dehydrogenase [ubiquinone] 1 alpha subcomplex subunit 10, mitochondrial OS=Homo sapiens GN=NDUFA10 PE=1 SV=1	O95299	41 kDa	0% (0.59)	0.97668	0	2.3382	0.96488	0	1.0314	1.01223	#DIV/0!	2.26702	#DIV/0!
Cytochrome b-c1 complex subunit Rieske, mitochondrial OS=Homo sapiens GN=UQCRFS1 PE=1 SV=2	P47985	30 kDa	0% (0.59)	0.97668	0	2.3382	0	0.97504	1.0314	#DIV/0!	0	2.26702	#DIV/0!
Heat shock 70 kDa protein 4 OS=Homo sapiens GN=HSPA4 PE=1 SV=4	P34932	94 kDa	0% (0.58)	20.51	24.789	21.044	23.157	24.376	21.659	0.885693	1.01694	0.971605	0.958081
T-complex protein 1 subunit beta OS=Homo sapiens GN=CCT2 PE=1 SV=4	P78371	57 kDa	0% (0.58)	11.72	15.608	4.6763	9.6488	15.601	13.408	1.21466	1.00045	0.348769	0.854626
Far upstream element-binding protein 2 OS=Homo sapiens GN=KHSRP PE=1 SV=3	Q92945 (+1)	73 kDa	0% (0.58)	5.8601	5.5087	10.522	5.7893	5.8502	7.2196	1.01223	0.941626	1.45742	1.13709
6-phosphogluconolactonase OS=Homo sapiens GN=PGLS PE=1 SV=2	O95336	28 kDa	0% (0.58)	0.97668	2.7544	4.6763	1.9298	4.8752	4.1255	0.506104	0.564982	1.13351	0.734866
Protein-L-isoaspartate(D-aspartate) O-methyltransferase OS=Homo sapiens GN=PCMT1 PE=1 SV=3	P22061 (+1)	25 kDa	0% (0.58)	3.9067	1.8362	3.5073	2.8946	1.9501	3.0941	1.34965	0.941593	1.13354	1.1416
cAMP-dependent protein kinase type I-alpha regulatory subunit OS=Homo sapiens GN=PRKAR1A PE=1 SV=1	P10644	43 kDa	0% (0.58)	2.93	1.8362	0	0.96488	1.9501	0	3.03665	0.941593	#DIV/0!	#DIV/0!
Isoform 1 of Rho guanine nucleotide exchange factor 7 OS=Homo sapiens GN=ARHGEF7	Q14155-1 (+1)	73 kDa	0% (0.58)	2.93	1.8362	0	0.96488	1.9501	0	3.03665	0.941593	#DIV/0!	#DIV/0!
PNPO_HUMAN Pyridoxine-5'-phosphate oxidase OS=Homo sapiens GN=PNPO PE=1 SV=1	Q9NVS9	30 kDa	0% (0.58)	0	2.7544	0	0	0.97504	0	#DIV/0!	2.82491	#DIV/0!	#DIV/0!
X-ray repair cross-complementing protein 6 OS=Homo sapiens GN=XRCC6 PE=1 SV=2	P12956	70 kDa	0% (0.57)	18.557	17.444	25.72	14.473	14.626	24.753	1.28218	1.19267	1.03907	1.17131
14-3-3 protein theta OS=Homo sapiens GN=YWHAQ PE=1 SV=1	P27348	28 kDa	0% (0.57)	20.51	13.772	14.029	16.403	17.551	18.565	1.25038	0.784685	0.755669	0.930245
ATP synthase subunit O, mitochondrial OS=Homo sapiens GN=ATP5O PE=1 SV=1	P48047	23 kDa	0% (0.57)	12.697	6.4268	9.3527	4.8244	8.7753	10.314	2.63183	0.732374	0.906797	1.42367
Aspartyl-tRNA synthetase, cytoplasmic OS=Homo sapiens GN=DARS PE=1 SV=2	P14868	57 kDa	0% (0.57)	5.8601	6.4268	7.0145	5.7893	9.7504	6.1883	1.01223	0.659132	1.13351	0.934957
Thioredoxin-like protein 1 OS=Homo sapiens GN=TXNL1 PE=1 SV=3	O43396	32 kDa	0% (0.57)	1.9534	3.6725	7.0145	4.8244	3.9002	7.2196	0.4049	0.941618	0.971591	0.772703
Protein phosphatase 1G OS=Homo sapiens GN=PPM1G PE=1 SV=1	O15355	59 kDa	0% (0.57)	1.9534	2.7544	5.8454	2.8946	3.9002	1.0314	0.674843	0.70622	5.66744	2.3495
Creatine kinase U-type, mitochondrial OS=Homo sapiens GN=CKMT1A PE=1 SV=1	P12532 (+1)	47 kDa	0% (0.57)	2.93	3.6725	1.1691	1.9298	4.8752	3.0941	1.51829	0.753302	0.377848	0.883148
Far upstream element-binding protein 1 OS=Homo sapiens GN=FUBP1 PE=1 SV=3	Q96AE4 (+1)	68 kDa	0% (0.57)	1.9534	0.91812	3.5073	2.8946	1.9501	3.0941	0.674843	0.470807	1.13354	0.759731
Transcription factor SOX-10 OS=Homo sapiens GN=SOX10 PE=1 SV=1	P56693	50 kDa	0% (0.57)	1.9534	2.7544	1.1691	1.9298	1.9501	3.0941	1.01223	1.41244	0.377848	0.934173
Malignant T cell-amplified sequence 1 OS=Homo sapiens GN=MCTS1 PE=1 SV=1	Q9ULC4 (+1)	21 kDa	0% (0.57)	0.97668	1.8362	1.1691	2.8946	2.9251	0	0.337414	0.627739	#DIV/0!	#DIV/0!
AP-2 complex subunit mu OS=Homo sapiens GN=AP2M1 PE=1 SV=2	Q96CW1 (+1)	50 kDa	0% (0.57)	0.97668	1.8362	0	0.96488	1.9501	1.0314	1.01223	0.941593	0	0.651274
60S ribosomal protein L32 OS=Homo sapiens GN=RPL32 PE=1 SV=2	P62910	16 kDa	0% (0.57)	0.97668	1.8362	0	0.96488	1.9501	1.0314	1.01223	0.941593	0	0.651274
Pleckstrin homology domain-containing family O member 2 OS=Homo sapiens GN=PLEKHO2 PE=1 SV=1	Q8TD55 (+1)	53 kDa	0% (0.57)	0.97668	1.8362	0	1.9298	0.97504	1.0314	0.506104	1.8832	0	0.796436
Protein S100-A1 OS=Homo sapiens GN=S100A1 PE=1 SV=2	P23297	11 kDa	0% (0.57)	1.9534	3.6725	0	0	2.9251	0	#DIV/0!	1.25551	#DIV/0!	#DIV/0!
Eukaryotic translation initiation factor 3 subunit J OS=Homo sapiens GN=EIF3J PE=1 SV=2	O75822	29 kDa	0% (0.57)	0.97668	1.8362	0	0.96488	1.9501	1.0314	1.01223	0.941593	0	0.651274
Acyl-protein thioesterase 1 OS=Homo sapiens GN=LYPLA1 PE=1 SV=1	O75608 (+1)	25 kDa	0% (0.57)	0	1.8362	0	0.96488	0.97504	1.0314	0	1.8832	0	0.627735
Nuclear transport factor 2 OS=Homo sapiens GN=NUTF2 PE=1 SV=1	P61970	14 kDa	0% (0.57)	0	1.8362	0	0.96488	0.97504	1.0314	0	1.8832	0	0.627735
Peptidyl-prolyl cis-trans isomerase B OS=Homo sapiens GN=PPIB PE=1 SV=2	P23284	24 kDa	0% (0.56)	14.65	8.2631	23.382	10.614	12.675	14.439	1.38025	0.651921	1.61936	1.21718
40S ribosomal protein S5 OS=Homo sapiens GN=RPS5 PE=1 SV=4	P46782	23 kDa	0% (0.56)	16.604	11.017	5.8454	13.508	11.7	14.439	1.2292	0.941624	0.404834	0.858552
Importin-7 OS=Homo sapiens GN=IPO7 PE=1 SV=1	O95373	120 kDa	0% (0.56)	12.697	8.2631	4.6763	12.543	8.7753	9.2824	1.01228	0.941632	0.503781	0.81923
Hepatoma-derived growth factor OS=Homo sapiens GN=HDGF PE=1 SV=1	P51858	27 kDa	0% (0.56)	4.8834	7.345	10.522	3.8595	7.8003	7.2196	1.26529	0.94163	1.45742	1.22145
Hypoxanthine-guanine phosphoribosyltransferase OS=Homo sapiens GN=HPRT1 PE=1 SV=2	P00492	25 kDa	0% (0.56)	6.8368	4.5906	4.6763	6.7542	5.8502	5.1569	1.01223	0.784691	0.906804	0.901242
Plasminogen activator inhibitor 1 RNA-binding protein OS=Homo sapiens GN=SERBP1 PE=1 SV=2	Q8NC51 (+3)	45 kDa	0% (0.56)	4.8834	5.5087	2.3382	5.7893	4.8752	4.1255	0.843522	1.12994	0.566768	0.846744
CD44 antigen OS=Homo sapiens GN=CD44 PE=1 SV=2	P16070 (+13)	82 kDa	0% (0.56)	1.9534	2.7544	10.522	2.8946	2.9251	4.1255	0.674843	0.941643	2.55048	1.38899
Proteasome subunit beta type-4 OS=Homo sapiens GN=PSMB4 PE=1 SV=4	P28070	29 kDa	0% (0.56)	2.93	3.6725	3.5073	1.9298	3.9002	3.0941	1.51829	0.941618	1.13354	1.19782
Guanine nucleotide-binding protein G(I)/G(S)/G(T) subunit beta-2 OS=Homo sapiens GN=GNB2 PE=1 SV=3	P62879	37 kDa	0% (0.56)	1.9534	0.91812	4.6763	0.96488	0.97504	3.0941	2.0245	0.941623	1.51136	1.49249
Talin-1 OS=Homo sapiens GN=TLN1 PE=1 SV=3	Q9Y490	270 kDa	0% (0.55)	20.51	25.707	15.198	19.298	25.351	23.722	1.0628	1.01404	0.640671	0.905839
Elongation factor Tu, mitochondrial OS=Homo sapiens GN=TUFM PE=1 SV=2	P49411	50 kDa	0% (0.55)	14.65	16.526	18.705	13.508	15.601	17.533	1.08454	1.05929	1.06685	1.07023
Aspartate aminotransferase, mitochondrial OS=Homo sapiens GN=GOT2 PE=1 SV=2	P00505	47 kDa	0% (0.55)	1.9534	7.345	8.1836	1.9298	5.8502	5.1569	1.01223	1.25551	1.58692	1.28489
ATP synthase subunit d, mitochondrial OS=Homo sapiens GN=ATP5H PE=1 SV=3	O75947	18 kDa	0% (0.55)	4.8834	4.5906	4.6763	2.8946	2.9251	6.1883	1.68707	1.56938	0.755668	1.33737
Eukaryotic translation initiation factor 4H OS=Homo sapiens GN=EIF4H PE=1 SV=5	Q15056 (+1)	27 kDa	0% (0.55)	3.9067	3.6725	3.5073	1.9298	6.8253	5.1569	2.02441	0.538072	0.680118	1.08087
Eukaryotic translation initiation factor 2 subunit 3 OS=Homo sapiens GN=EIF2S3 PE=1 SV=3	P41091	51 kDa	0% (0.55)	2.93	6.4268	1.1691	5.7893	6.8253	2.0628	0.506106	0.941614	0.566754	0.671491
Acetolactate synthase-like protein OS=Homo sapiens GN=ILVBL PE=1 SV=2	A1L0T0	68 kDa	0% (0.55)	1.9534	0	7.0145	0	0	4.1255	#DIV/0!	#DIV/0!	1.70028	#DIV/0!
28S ribosomal protein S29, mitochondrial OS=Homo sapiens GN=DAP3 PE=1 SV=1	P51398	46 kDa	0% (0.55)	3.9067	1.8362	1.1691	2.8946	0.97504	1.0314	1.34965	1.8832	1.13351	1.45545
Golgi resident protein GCP60 OS=Homo sapiens GN=ACBD3 PE=1 SV=4	Q9H3P7	61 kDa	0% (0.55)	1.9534	2.7544	2.3382	1.9298	2.9251	1.0314	1.01223	0.941643	2.26702	1.40696
SP16H_HUMAN FACT complex subunit SPT16 OS=Homo sapiens GN=SUPT16H PE=1 SV=1	Q9Y5B9	120 kDa	0% (0.55)	0	0.91812	0	0	2.9251	0	#DIV/0!	0.313876	#DIV/0!	#DIV/0!
Eukaryotic translation initiation factor 3 subunit I OS=Homo sapiens GN=EIF3I PE=1 SV=1	Q13347	37 kDa	0% (0.55)	0	1.8362	0	0.96488	2.9251	0	0	0.627739	#DIV/0!	#DIV/0!
RDH11_HUMAN Retinol dehydrogenase 11 OS=Homo sapiens GN=RDH11 PE=1 SV=2	Q8TC12	35 kDa	0% (0.55)	0	0	2.3382	0.96488	0.97504	2.0628	0	0	1.13351	0.377836
Ras-related protein Rab-13 OS=Homo sapiens GN=RAB13 PE=1 SV=1	P51153	23 kDa	0% (0.55)	0	0	2.3382	0.96488	0.97504	2.0628	0	0	1.13351	0.377836
Coatomer subunit gamma-2 OS=Homo sapiens GN=COPG2 PE=1 SV=1	Q9UBF2	98 kDa	0% (0.55)	0	0.91812	0	0	2.9251	0	#DIV/0!	0.313876	#DIV/0!	#DIV/0!
Calnexin OS=Homo sapiens GN=CANX PE=1 SV=2	P27824	68 kDa	0% (0.54)	20.51	17.444	26.889	16.403	17.551	23.722	1.25038	0.993903	1.1335	1.12593
Rab GDP dissociation inhibitor beta OS=Homo sapiens GN=GDI2 PE=1 SV=2	P50395	51 kDa	0% (0.54)	23.44	21.117	18.705	17.368	24.376	15.471	1.34961	0.866303	1.20904	1.14165
2',3'-cyclic-nucleotide 3'-phosphodiesterase OS=Homo sapiens GN=CNP PE=1 SV=2	P09543 (+1)	48 kDa	0% (0.54)	3.9067	6.4268	7.0145	5.7893	5.8502	8.251	0.674814	1.09856	0.850139	0.874505
Vigilin OS=Homo sapiens GN=HDLBP PE=1 SV=2	Q00341	141 kDa	0% (0.54)	3.9067	6.4268	0	9.6488	5.8502	1.0314	0.40489	1.09856	0	0.50115
Proteasome subunit beta type-1 OS=Homo sapiens GN=PSMB1 PE=1 SV=2	P20618	26 kDa	0% (0.54)	1.9534	4.5906	7.0145	4.8244	4.8752	7.2196	0.4049	0.941623	0.971591	0.772705
Aspartate aminotransferase, cytoplasmic OS=Homo sapiens GN=GOT1 PE=1 SV=3	P17174	46 kDa	0% (0.54)	1.9534	5.5087	1.1691	1.9298	1.9501	2.0628	1.01223	2.82483	0.566754	1.46794
Cytoplasmic dynein 1 light intermediate chain 1 OS=Homo sapiens GN=DYNC1LI1 PE=1 SV=3	Q9Y6G9	57 kDa	0% (0.54)	1.9534	1.8362	2.3382	0.96488	2.9251	4.1255	2.0245	0.627739	0.566768	1.073
Transmembrane emp24 domain-containing protein 2 OS=Homo sapiens GN=TMED2 PE=1 SV=1	Q15363	23 kDa	0% (0.54)	1.9534	2.7544	2.3382	2.8946	1.9501	1.0314	0.674843	1.41244	2.26702	1.45143
Importin subunit alpha-4 OS=Homo sapiens GN=KPNA4 PE=1 SV=1	O00629	58 kDa	0% (0.54)	3.9067	1.8362	1.1691	2.8946	3.9002	2.0628	1.34965	0.470796	0.566754	0.795734
Radixin OS=Homo sapiens GN=RDX PE=1 SV=1	P35241	69 kDa	0% (0.54)	6.8368	6.4268	0	5.7893	6.8253	5.1569	1.18094	0.941614	0	0.707517
FAS-associated factor 2 OS=Homo sapiens GN=FAF2 PE=1 SV=2	Q96CS3	53 kDa	0% (0.54)	0.97668	0.91812	4.6763	0.96488	0.97504	2.0628	1.01223	0.941623	2.26697	1.40694
Zinc finger protein 91 homolog OS=Homo sapiens GN=ZFP91 PE=1 SV=1	Q96JP5 (+1)	63 kDa	0% (0.54)	1.9534	0.91812	1.1691	0.96488	1.9501	2.0628	2.0245	0.470807	0.566754	1.02069
Splicing factor, proline- and glutamine-rich OS=Homo sapiens GN=SFPQ PE=1 SV=2	P23246 (+1)	76 kDa	0% (0.54)	1.9534	1.8362	0	0	1.9501	0	#DIV/0!	0.941593	#DIV/0!	#DIV/0!
Glycogenin-1 OS=Homo sapiens GN=GYG1 PE=1 SV=4	P46976 (+2)	39 kDa	0% (0.54)	1.9534	1.8362	0	0	1.9501	0	#DIV/0!	0.941593	#DIV/0!	#DIV/0!
Stress-70 protein, mitochondrial OS=Homo sapiens GN=HSPA9 PE=1 SV=2	P38646	74 kDa	0% (0.53)	29.3	23.871	49.102	26.052	30.226	29.91	1.12467	0.789751	1.64166	1.18536
40S ribosomal protein S15 OS=Homo sapiens GN=RPS15 PE=1 SV=2	P62841	17 kDa	0% (0.53)	10.744	8.2631	2.3382	12.543	7.8003	7.2196	0.856573	1.05933	0.323868	0.746591
Thioredoxin reductase 1, cytoplasmic OS=Homo sapiens GN=TXNRD1 PE=1 SV=3	Q16881 (+5)	71 kDa	0% (0.53)	3.9067	5.5087	8.1836	4.8244	5.8502	4.1255	0.809779	0.941626	1.98366	1.24502
Lupus La protein OS=Homo sapiens GN=SSB PE=1 SV=2	P05455	47 kDa	0% (0.53)	4.8834	5.5087	8.1836	3.8595	6.8253	5.1569	1.26529	0.8071	1.58692	1.21977
Reticulocalbin-1 OS=Homo sapiens GN=RCN1 PE=1 SV=1	Q15293	39 kDa	0% (0.53)	2.93	3.6725	9.3527	1.9298	2.9251	6.1883	1.51829	1.25551	1.51135	1.42839
Beta-hexosaminidase subunit alpha OS=Homo sapiens GN=HEXA PE=1 SV=1	P06865	61 kDa	0% (0.53)	0.97668	1.8362	5.8454	0	1.9501	3.0941	#DIV/0!	0.941593	1.88921	#DIV/0!
Eukaryotic translation initiation factor 3 subunit H OS=Homo sapiens GN=EIF3H PE=1 SV=1	O15372	40 kDa	0% (0.53)	1.9534	2.7544	0	2.8946	2.9251	1.0314	0.674843	0.941643	0	0.538829
Twinfilin-2 OS=Homo sapiens GN=TWF2 PE=1 SV=2	Q6IBS0	40 kDa	0% (0.53)	0	2.7544	1.1691	0.96488	2.9251	2.0628	0	0.941643	0.566754	0.502799
Seryl-tRNA synthetase, cytoplasmic OS=Homo sapiens GN=SARS PE=1 SV=3	P49591	59 kDa	0% (0.53)	1.9534	1.8362	0	1.9298	0	0	1.01223	#DIV/0!	#DIV/0!	#DIV/0!
Fatty acid-binding protein, epidermal OS=Homo sapiens GN=FABP5 PE=1 SV=3	Q01469	15 kDa	0% (0.53)	0	3.6725	0	0	0	1.0314	#DIV/0!	#DIV/0!	0	#DIV/0!
Melanocyte protein Pmel 17 OS=Homo sapiens GN=SILV PE=1 SV=2	P40967 (+3)	70 kDa	0% (0.52)	12.697	30.298	11.691	17.368	13.651	10.314	0.731057	2.21947	1.13351	1.36135
Transcription intermediary factor 1-beta OS=Homo sapiens GN=TRIM28 PE=1 SV=5	Q13263	89 kDa	0% (0.52)	9.7668	11.017	15.198	12.543	12.675	14.439	0.778665	0.869191	1.05257	0.900141
Myotrophin OS=Homo sapiens GN=MTPN PE=1 SV=2	P58546	13 kDa	0% (0.52)	1.9534	3.6725	7.0145	4.8244	5.8502	5.1569	0.4049	0.627756	1.36022	0.797624
Multiple coagulation factor deficiency protein 2 OS=Homo sapiens GN=MCFD2 PE=1 SV=1	Q8NI22	16 kDa	0% (0.52)	3.9067	0.91812	4.6763	0	0	5.1569	#DIV/0!	#DIV/0!	0.906804	#DIV/0!
ERO1-like protein alpha OS=Homo sapiens GN=ERO1L PE=1 SV=2	Q96HE7	54 kDa	0% (0.52)	1.9534	2.7544	3.5073	1.9298	1.9501	3.0941	1.01223	1.41244	1.13354	1.18607
Isoform NM23-LV of Nucleoside diphosphate kinase B OS=Homo sapiens GN=NME2	P22392-2	30 kDa	0% (0.51)	25.394	29.38	25.72	25.087	28.276	22.69	1.01224	1.03904	1.13354	1.06161
Dolichyl-diphosphooligosaccharide--protein glycosyltransferase subunit 1 OS=Homo sapiens GN=RPN1 PE=1 SV=1	P04843	69 kDa	0% (0.51)	8.7901	11.017	14.029	5.7893	8.7753	13.408	1.51834	1.25546	1.04632	1.27337
NADPH:adrenodoxin oxidoreductase, mitochondrial OS=Homo sapiens GN=FDXR PE=1 SV=3	P22570	54 kDa	0% (0.51)	0.97668	7.345	5.8454	0.96488	5.8502	2.0628	1.01223	1.25551	2.83372	1.70049
Ras-related protein Rab-1A OS=Homo sapiens GN=RAB1A PE=1 SV=3	P62820	23 kDa	0% (0.51)	6.8368	3.6725	4.6763	4.8244	4.8752	3.0941	1.41713	0.753302	1.51136	1.22726
Isoform B of Band 4.1-like protein 3 OS=Homo sapiens GN=EPB41L3	Q9Y2J2-2	97 kDa	0% (0.51)	1.9534	0.91812	2.3382	0.96488	0.97504	2.0628	2.0245	0.941623	1.13351	1.36654
Heat shock cognate 71 kDa protein OS=Homo sapiens GN=HSPA8 PE=1 SV=1	P11142	71 kDa	0% (0.50)	60.554	57.842	61.962	73.331	45.827	89.73	0.825763	1.26218	0.690538	0.926161
Aconitate hydratase, mitochondrial OS=Homo sapiens GN=ACO2 PE=1 SV=2	Q99798	85 kDa	0% (0.50)	3.9067	6.4268	14.029	2.8946	6.8253	7.2196	1.34965	0.941614	1.94318	1.41148
14-3-3 protein eta OS=Homo sapiens GN=YWHAH PE=1 SV=4	Q04917	28 kDa	0% (0.50)	14.65	11.017	12.86	15.438	12.675	13.408	0.948957	0.869191	0.959129	0.925759
40S ribosomal protein S12 OS=Homo sapiens GN=RPS12 PE=1 SV=3	P25398	15 kDa	0% (0.50)	4.8834	5.5087	1.1691	4.8244	5.8502	4.1255	1.01223	0.941626	0.283384	0.745746
Glucosamine--fructose-6-phosphate aminotransferase [isomerizing] 1 OS=Homo sapiens GN=GFPT1 PE=1 SV=3	Q06210 (+1)	79 kDa	0% (0.50)	3.9067	4.5906	2.3382	4.8244	4.8752	3.0941	0.809779	0.941623	0.755696	0.8357
Translocon-associated protein subunit delta OS=Homo sapiens GN=SSR4 PE=1 SV=1	P51571	19 kDa	0% (0.50)	0	3.6725	7.0145	1.9298	0.97504	3.0941	0	3.76651	2.26706	2.01119
Ubiquitin-conjugating enzyme E2 N OS=Homo sapiens GN=UBE2N PE=1 SV=1	P61088	17 kDa	0% (0.50)	2.93	2.7544	4.6763	0.96488	3.9002	3.0941	3.03665	0.70622	1.51136	1.75141
ATP-dependent RNA helicase A OS=Homo sapiens GN=DHX9 PE=1 SV=4	Q08211	141 kDa	0% (0.50)	2.93	2.7544	0	2.8946	2.9251	2.0628	1.01223	0.941643	0	0.651291
60S ribosomal protein L15 OS=Homo sapiens GN=RPL15 PE=1 SV=2	P61313	24 kDa	0% (0.50)	1.9534	4.5906	0	3.8595	3.9002	2.0628	0.506128	1.17702	0	0.561048
Prefoldin subunit 5 OS=Homo sapiens GN=PFDN5 PE=1 SV=2	Q99471	17 kDa	0% (0.50)	1.9534	1.8362	2.3382	0	0.97504	3.0941	#DIV/0!	1.8832	0.755696	#DIV/0!
Tubulin-folding cofactor B OS=Homo sapiens GN=TBCB PE=1 SV=2	Q99426	27 kDa	0% (0.50)	0	2.7544	0	1.9298	1.9501	1.0314	0	1.41244	0	0.470813
Actin-related protein 2/3 complex subunit 1B OS=Homo sapiens GN=ARPC1B PE=1 SV=3	O15143	41 kDa	0% (0.50)	0	2.7544	1.1691	0	0.97504	1.0314	#DIV/0!	2.82491	1.13351	#DIV/0!
Prenylcysteine oxidase 1 OS=Homo sapiens GN=PCYOX1 PE=1 SV=3	Q9UHG3	57 kDa	0% (0.50)	0	0.91812	3.5073	0	0.97504	1.0314	#DIV/0!	0.941623	3.40052	#DIV/0!
Exportin-T OS=Homo sapiens GN=XPOT PE=1 SV=2	O43592	110 kDa	0% (0.50)	0	0.91812	0	0	3.9002	0	#DIV/0!	0.235403	#DIV/0!	#DIV/0!
TIM44_HUMAN Mitochondrial import inner membrane translocase subunit TIM44 OS=Homo sapiens GN=TIMM44 PE=1 SV=2	O43615	51 kDa	0% (0.50)	0	0.91812	3.5073	0	0.97504	1.0314	#DIV/0!	0.941623	3.40052	#DIV/0!
Cytochrome b-c1 complex subunit 1, mitochondrial OS=Homo sapiens GN=UQCRC1 PE=1 SV=3	P31930	53 kDa	0% (0.49)	9.7668	5.5087	18.705	7.7191	6.8253	10.314	1.26528	0.8071	1.81355	1.29531
Catenin alpha-1 OS=Homo sapiens GN=CTNNA1 PE=1 SV=1	P35221	100 kDa	0% (0.49)	7.8135	9.1812	14.029	8.6839	8.7753	9.2824	0.899769	1.04625	1.51135	1.15246
Melanoma-associated antigen D2 OS=Homo sapiens GN=MAGED2 PE=1 SV=2	Q9UNF1	65 kDa	0% (0.49)	2.93	8.2631	5.8454	6.7542	7.8003	6.1883	0.433804	1.05933	0.944589	0.812575
Methionyl-tRNA synthetase, cytoplasmic OS=Homo sapiens GN=MARS PE=1 SV=2	P56192	101 kDa	0% (0.49)	1.9534	6.4268	8.1836	2.8946	5.8502	3.0941	0.674843	1.09856	2.6449	1.47277
Tubulin--tyrosine ligase-like protein 12 OS=Homo sapiens GN=TTLL12 PE=1 SV=2	Q14166	74 kDa	0% (0.49)	1.9534	6.4268	3.5073	2.8946	2.9251	3.0941	0.674843	2.19712	1.13354	1.33517
Neutral amino acid transporter A OS=Homo sapiens GN=SLC1A4 PE=1 SV=1	P43007	56 kDa	0% (0.49)	3.9067	4.5906	7.0145	3.8595	1.9501	6.1883	1.01223	2.35403	1.13351	1.49992
Hsc70-interacting protein OS=Homo sapiens GN=ST13 PE=1 SV=2	P50502	41 kDa	0% (0.49)	2.93	1.8362	4.6763	0.96488	2.9251	3.0941	3.03665	0.627739	1.51136	1.72525
Nascent polypeptide-associated complex subunit alpha OS=Homo sapiens GN=NACA PE=1 SV=1	Q13765	23 kDa	0% (0.49)	3.9067	3.6725	1.1691	2.8946	3.9002	4.1255	1.34965	0.941618	0.283384	0.858218
67K type II epidermal - human	CP_ker67k (+1)	66 kDa	0% (0.49)	3.9067	4.5906	3.5073	3.8595	2.9251	4.1255	1.01223	1.56938	0.850151	1.14392
28S ribosomal protein S27, mitochondrial OS=Homo sapiens GN=MRPS27 PE=1 SV=3	Q92552	48 kDa	0% (0.49)	1.9534	1.8362	2.3382	1.9298	2.9251	2.0628	1.01223	0.627739	1.13351	0.924492
WD repeat-containing protein 61 OS=Homo sapiens GN=WDR61 PE=1 SV=1	Q9GZS3	34 kDa	0% (0.49)	0.97668	3.6725	1.1691	2.8946	2.9251	2.0628	0.337414	1.25551	0.566754	0.719894
Aminoacylase-1 OS=Homo sapiens GN=ACY1 PE=1 SV=1	Q03154	46 kDa	0% (0.49)	0.97668	1.8362	1.1691	0.96488	1.9501	2.0628	1.01223	0.941593	0.566754	0.840192
ATP-dependent DNA helicase Q1 OS=Homo sapiens GN=RECQL PE=1 SV=3	P46063	73 kDa	0% (0.49)	0	1.8362	0	3.8595	0.97504	0	0	1.8832	#DIV/0!	#DIV/0!
Alpha-2-macroglobulin receptor-associated protein OS=Homo sapiens GN=LRPAP1 PE=1 SV=1	P30533	41 kDa	0% (0.49)	0.97668	2.7544	0	0.96488	2.9251	2.0628	1.01223	0.941643	0	0.651291
Nuclear pore complex protein Nup155 OS=Homo sapiens GN=NUP155 PE=1 SV=1	O75694	155 kDa	0% (0.49)	0.97668	0.91812	0	0	2.9251	1.0314	#DIV/0!	0.313876	0	#DIV/0!
Bifunctional methylenetetrahydrofolate dehydrogenase/cyclohydrolase, mitochondrial OS=Homo sapiens GN=MTHFD2 PE=1 SV=2	P13995	38 kDa	0% (0.49)	0	0	4.6763	0	0	1.0314	#DIV/0!	#DIV/0!	4.53393	#DIV/0!
Tubulin alpha-1B chain OS=Homo sapiens GN=TUBA1B PE=1 SV=1	P68363	50 kDa	0% (0.48)	249.05	219.43	99.372	299.11	213.53	186.68	0.832637	1.02763	0.532312	0.797527
T-complex protein 1 subunit epsilon OS=Homo sapiens GN=CCT5 PE=1 SV=1	P48643	60 kDa	0% (0.48)	13.674	21.117	8.1836	16.403	25.351	13.408	0.833628	0.832985	0.610352	0.758988
Nucleosome assembly protein 1-like 1 OS=Homo sapiens GN=NAP1L1 PE=1 SV=1	P55209	45 kDa	0% (0.48)	8.7901	12.854	9.3527	8.6839	13.651	13.408	1.01223	0.941616	0.697546	0.883797
Multifunctional protein ADE2 OS=Homo sapiens GN=PAICS PE=1 SV=3	P22234	47 kDa	0% (0.48)	6.8368	12.854	7.0145	11.579	10.725	9.2824	0.590448	1.19851	0.755677	0.848211
GMP synthase [glutamine-hydrolyzing] OS=Homo sapiens GN=GMPS PE=1 SV=1	P49915	77 kDa	0% (0.48)	2.93	1.8362	1.1691	1.9298	1.9501	4.1255	1.51829	0.941593	0.283384	0.914423
Sarcoplasmic/endoplasmic reticulum calcium ATPase 2 OS=Homo sapiens GN=ATP2A2 PE=1 SV=1	P16615 (+3)	115 kDa	0% (0.48)	0.97668	1.8362	4.6763	2.8946	1.9501	7.2196	0.337414	0.941593	0.647723	0.642243
60S ribosomal protein L23 OS=Homo sapiens GN=RPL23 PE=1 SV=1	P62829	15 kDa	0% (0.48)	3.9067	3.6725	2.3382	5.7893	1.9501	5.1569	0.674814	1.88324	0.453412	1.00382
Ras-related protein Rab-2A OS=Homo sapiens GN=RAB2A PE=1 SV=1	P61019	24 kDa	0% (0.48)	2.93	1.8362	3.5073	1.9298	2.9251	2.0628	1.51829	0.627739	1.70026	1.2821
Signal transducer and activator of transcription 3 OS=Homo sapiens GN=STAT3 PE=1 SV=2	P40763 (+1)	88 kDa	0% (0.48)	1.9534	1.8362	2.3382	2.8946	1.9501	2.0628	0.674843	0.941593	1.13351	0.916648
NUCB1_HUMAN Nucleobindin-1 OS=Homo sapiens GN=NUCB1 PE=1 SV=4	Q02818	54 kDa	0% (0.48)	1.9534	0	5.8454	0	0	3.0941	#DIV/0!	#DIV/0!	1.88921	#DIV/0!
Proteasome subunit beta type-6 OS=Homo sapiens GN=PSMB6 PE=1 SV=4	P28072	25 kDa	0% (0.48)	0.97668	1.8362	1.1691	1.9298	1.9501	1.0314	0.506104	0.941593	1.13351	0.860402
78 kDa glucose-regulated protein OS=Homo sapiens GN=HSPA5 PE=1 SV=2	P11021	72 kDa	0% (0.47)	45.904	42.234	83.005	49.209	38.026	51.569	0.932837	1.11066	1.60959	1.2177
Ribonuclease inhibitor OS=Homo sapiens GN=RNH1 PE=1 SV=2	P13489	50 kDa	0% (0.47)	11.72	9.1812	7.0145	9.6488	9.7504	12.377	1.21466	0.941623	0.566737	0.907673
Elongation factor 1-delta OS=Homo sapiens GN=EEF1D PE=1 SV=5	P29692 (+1)	31 kDa	0% (0.47)	8.7901	6.4268	5.8454	6.7542	5.8502	6.1883	1.30143	1.09856	0.944589	1.11486
AP-1 complex subunit beta-1 OS=Homo sapiens GN=AP1B1 PE=1 SV=2	Q10567 (+2)	105 kDa	0% (0.47)	6.8368	6.4268	5.8454	5.7893	6.8253	5.1569	1.18094	0.941614	1.13351	1.08535
Proteasome activator complex subunit 2 OS=Homo sapiens GN=PSME2 PE=1 SV=4	Q9UL46	27 kDa	0% (0.47)	4.8834	8.2631	4.6763	4.8244	5.8502	4.1255	1.01223	1.41245	1.13351	1.18606
Coatomer subunit gamma OS=Homo sapiens GN=COPG PE=1 SV=1	Q9Y678	98 kDa	0% (0.47)	7.8135	2.7544	1.1691	1.9298	2.9251	2.0628	4.04887	0.941643	0.566754	1.85242
Calpain small subunit 1 OS=Homo sapiens GN=CAPNS1 PE=1 SV=1	P04632	28 kDa	0% (0.47)	0.97668	2.7544	4.6763	1.9298	0	3.0941	0.506104	#DIV/0!	1.51136	#DIV/0!
4-trimethylaminobutyraldehyde dehydrogenase OS=Homo sapiens GN=ALDH9A1 PE=1 SV=3	P49189	54 kDa	0% (0.47)	1.9534	0.91812	2.3382	0.96488	1.9501	1.0314	2.0245	0.470807	2.26702	1.58744
Vimentin OS=Homo sapiens GN=VIM PE=1 SV=4	P08670	54 kDa	0% (0.46)	11.72	2.7544	25.72	0	4.8752	15.471	#DIV/0!	0.564982	1.66247	#DIV/0!
V-type proton ATPase subunit B, brain isoform OS=Homo sapiens GN=ATP6V1B2 PE=1 SV=3	P21281	57 kDa	0% (0.46)	6.8368	6.4268	2.3382	4.8244	6.8253	8.251	1.41713	0.941614	0.283384	0.880709
NADPH--cytochrome P450 reductase OS=Homo sapiens GN=POR PE=1 SV=2	P16435	77 kDa	0% (0.46)	4.8834	5.5087	9.3527	0.96488	5.8502	7.2196	5.06115	0.941626	1.29546	2.43274
Transcription elongation factor B polypeptide 1 OS=Homo sapiens GN=TCEB1 PE=1 SV=1	Q15369	12 kDa	0% (0.46)	1.9534	0.91812	2.3382	1.9298	0.97504	1.0314	1.01223	0.941623	2.26702	1.40696
Guanine nucleotide-binding protein G(I)/G(S)/G(T) subunit beta-1 OS=Homo sapiens GN=GNB1 PE=1 SV=3	P62873	37 kDa	0% (0.46)	1.9534	0	4.6763	0.96488	0	2.0628	2.0245	#DIV/0!	2.26697	#DIV/0!
Fatty acid synthase OS=Homo sapiens GN=FASN PE=1 SV=3	P49327	273 kDa	0% (0.45)	46.881	64.268	21.044	54.033	69.228	45.381	0.867636	0.928353	0.463718	0.753236
Leucine-rich PPR motif-containing protein, mitochondrial OS=Homo sapiens GN=LRPPRC PE=1 SV=3	P42704	158 kDa	0% (0.45)	28.324	20.199	43.256	24.122	22.426	27.847	1.1742	0.900696	1.55335	1.20941
High mobility group protein B1 OS=Homo sapiens GN=HMGB1 PE=1 SV=3	P09429	25 kDa	0% (0.45)	4.8834	9.1812	7.0145	2.8946	4.8752	8.251	1.68707	1.88325	0.850139	1.47349
Glutathione S-transferase omega-1 OS=Homo sapiens GN=GSTO1 PE=1 SV=2	P78417	28 kDa	0% (0.45)	7.8135	7.345	4.6763	3.8595	7.8003	4.1255	2.02449	0.94163	1.13351	1.36654
Ubiquitin carboxyl-terminal hydrolase 14 OS=Homo sapiens GN=USP14 PE=1 SV=3	P54578	56 kDa	0% (0.45)	6.8368	8.2631	5.8454	6.7542	6.8253	5.1569	1.01223	1.21066	1.13351	1.1188
Hydroxyacyl-coenzyme A dehydrogenase, mitochondrial OS=Homo sapiens GN=HADH PE=1 SV=2	Q16836 (+1)	34 kDa	0% (0.45)	5.8601	2.7544	4.6763	1.9298	2.9251	5.1569	3.03664	0.941643	0.906804	1.62836
Sideroflexin-1 OS=Homo sapiens GN=SFXN1 PE=1 SV=4	Q9H9B4	36 kDa	0% (0.45)	0.97668	0	4.6763	0	0.97504	1.0314	#DIV/0!	0	4.53393	#DIV/0!
WD repeat domain phosphoinositide-interacting protein 1 OS=Homo sapiens GN=WIPI1 PE=1 SV=3	Q5MNZ9 (+1)	49 kDa	0% (0.45)	1.9534	1.8362	1.1691	0.96488	1.9501	1.0314	2.0245	0.941593	1.13351	1.36653
Signal recognition particle 68 kDa protein OS=Homo sapiens GN=SRP68 PE=1 SV=2	Q9UHB9	71 kDa	0% (0.45)	2.93	1.8362	1.1691	1.9298	1.9501	0	1.51829	0.941593	#DIV/0!	#DIV/0!
Target of Myb protein 1 OS=Homo sapiens GN=TOM1 PE=1 SV=2	O60784 (+2)	54 kDa	0% (0.45)	2.93	2.7544	0	0.96488	1.9501	0	3.03665	1.41244	#DIV/0!	#DIV/0!
dCTP pyrophosphatase 1 OS=Homo sapiens GN=DCTPP1 PE=1 SV=1	Q9H773	19 kDa	0% (0.45)	0.97668	0.91812	1.1691	0.96488	0.97504	2.0628	1.01223	0.941623	0.566754	0.840202
Alcohol dehydrogenase class-3 OS=Homo sapiens GN=ADH5 PE=1 SV=4	P11766	40 kDa	0% (0.45)	0.97668	0.91812	1.1691	0.96488	0.97504	2.0628	1.01223	0.941623	0.566754	0.840202
Ubiquitin-fold modifier 1 OS=Homo sapiens GN=UFM1 PE=1 SV=1	P61960	9 kDa	0% (0.45)	0.97668	0.91812	1.1691	0.96488	0.97504	2.0628	1.01223	0.941623	0.566754	0.840202
Replication protein A 14 kDa subunit OS=Homo sapiens GN=RPA3 PE=1 SV=1	P35244	14 kDa	0% (0.45)	0.97668	0.91812	1.1691	0.96488	0.97504	2.0628	1.01223	0.941623	0.566754	0.840202
Glucose-6-phosphate isomerase OS=Homo sapiens GN=GPI PE=1 SV=4	P06744	63 kDa	0% (0.44)	39.067	33.052	25.72	41.49	35.101	33.004	0.9416	0.941626	0.779299	0.887508
Cytosolic non-specific dipeptidase OS=Homo sapiens GN=CNDP2 PE=1 SV=2	Q96KP4	53 kDa	0% (0.44)	10.744	11.017	1.1691	9.6488	14.626	8.251	1.11351	0.753248	0.141692	0.669482
ADP/ATP translocase 2 OS=Homo sapiens GN=SLC25A5 PE=1 SV=6	P05141	33 kDa	0% (0.44)	12.697	3.6725	18.705	5.7893	5.8502	11.345	2.19318	0.627756	1.64874	1.48989
60S acidic ribosomal protein P0 OS=Homo sapiens GN=RPLP0 PE=1 SV=1	P05388	34 kDa	0% (0.44)	5.8601	8.2631	2.3382	8.6839	7.8003	5.1569	0.674824	1.05933	0.453412	0.729189
NAD(P) transhydrogenase, mitochondrial OS=Homo sapiens GN=NNT PE=1 SV=3	Q13423	114 kDa	0% (0.44)	4.8834	1.8362	2.3382	4.8244	3.9002	3.0941	1.01223	0.470796	0.755696	0.746241
Large proline-rich protein BAT3 OS=Homo sapiens GN=BAT3 PE=1 SV=2	P46379 (+2)	119 kDa	0% (0.44)	1.9534	1.8362	1.1691	1.9298	0.97504	1.0314	1.01223	1.8832	1.13351	1.34298
Clathrin heavy chain 1 OS=Homo sapiens GN=CLTC PE=1 SV=5	Q00610 (+1)	192 kDa	0% (0.43)	47.857	53.251	42.087	51.139	54.602	47.443	0.935822	0.975257	0.887107	0.932729
Heat shock protein HSP 90-alpha OS=Homo sapiens GN=HSP90AA1 PE=1 SV=5	P07900 (+1)	85 kDa	0% (0.43)	68.368	77.122	60.792	67.542	73.128	82.51	1.01223	1.05462	0.736783	0.934543
Ras GTPase-activating-like protein IQGAP1 OS=Homo sapiens GN=IQGAP1 PE=1 SV=1	P46940	189 kDa	0% (0.43)	29.3	26.625	15.198	29.911	30.226	23.722	0.979573	0.880864	0.640671	0.833703
Annexin A4 OS=Homo sapiens GN=ANXA4 PE=1 SV=4	P09525	36 kDa	0% (0.43)	4.8834	5.5087	5.8454	2.8946	6.8253	3.0941	1.68707	0.8071	1.88921	1.46113
Reticulon-4 OS=Homo sapiens GN=RTN4 PE=1 SV=2	Q9NQC3 (+2)	130 kDa	0% (0.43)	3.9067	0	8.1836	0.96488	0	4.1255	4.0489	#DIV/0!	1.98366	#DIV/0!
Obg-like ATPase 1 OS=Homo sapiens GN=OLA1 PE=1 SV=2	Q9NTK5	45 kDa	0% (0.43)	3.9067	2.7544	1.1691	1.9298	4.8752	4.1255	2.02441	0.564982	0.283384	0.957591
Catechol O-methyltransferase OS=Homo sapiens GN=COMT PE=1 SV=2	P21964 (+1)	30 kDa	0% (0.43)	0	2.7544	5.8454	0.96488	0.97504	2.0628	0	2.82491	2.83372	1.88621
CSN2_HUMAN COP9 signalosome complex subunit 2 OS=Homo sapiens GN=COPS2 PE=1 SV=1	P61201	52 kDa	0% (0.43)	0	0	1.1691	0	0.97504	2.0628	#DIV/0!	0	0.566754	#DIV/0!
Bifunctional purine biosynthesis protein PURH OS=Homo sapiens GN=ATIC PE=1 SV=3	P31939	65 kDa	0% (0.42)	9.7668	11.936	14.029	7.7191	10.725	12.377	1.26528	1.11291	1.13347	1.17055
Malate dehydrogenase, cytoplasmic OS=Homo sapiens GN=MDH1 PE=1 SV=4	P40925	36 kDa	0% (0.42)	7.8135	7.345	7.0145	6.7542	7.8003	6.1883	1.15684	0.94163	1.13351	1.07733
Cytochrome c OS=Homo sapiens GN=CYCS PE=1 SV=2	P99999	12 kDa	0% (0.42)	7.8135	5.5087	11.691	2.8946	5.8502	9.2824	2.69934	0.941626	1.25948	1.63348
Acetyl-CoA acetyltransferase, mitochondrial OS=Homo sapiens GN=ACAT1 PE=1 SV=1	P24752	45 kDa	0% (0.42)	5.8601	6.4268	4.6763	3.8595	5.8502	5.1569	1.51836	1.09856	0.906804	1.17457
2-oxoglutarate dehydrogenase, mitochondrial OS=Homo sapiens GN=OGDH PE=1 SV=3	Q02218	116 kDa	0% (0.42)	0.97668	3.6725	8.1836	0.96488	4.8752	0	1.01223	0.753302	#DIV/0!	#DIV/0!
Electron transfer flavoprotein subunit beta OS=Homo sapiens GN=ETFB PE=1 SV=3	P38117 (+1)	28 kDa	0% (0.42)	2.93	6.4268	4.6763	4.8244	2.9251	3.0941	0.607329	2.19712	1.51136	1.4386
Ras-related protein Rab-5C OS=Homo sapiens GN=RAB5C PE=1 SV=2	P51148	23 kDa	0% (0.42)	3.9067	1.8362	4.6763	1.9298	2.9251	3.0941	2.02441	0.627739	1.51136	1.38784
28S ribosomal protein S35, mitochondrial OS=Homo sapiens GN=MRPS35 PE=1 SV=1	P82673 (+1)	37 kDa	0% (0.42)	0.97668	0.91812	1.1691	0.96488	1.9501	1.0314	1.01223	0.470807	1.13351	0.872181
Annexin A5 OS=Homo sapiens GN=ANXA5 PE=1 SV=2	P08758	36 kDa	0% (0.41)	57.624	57.842	47.933	47.279	57.527	44.349	1.21881	1.00548	1.08081	1.1017
Annexin A6 OS=Homo sapiens GN=ANXA6 PE=1 SV=3	P08133	76 kDa	0% (0.41)	7.8135	9.1812	7.0145	8.6839	6.8253	5.1569	0.899769	1.34517	1.36022	1.20172
Fumarylacetoacetate hydrolase domain-containing protein 2B OS=Homo sapiens GN=FAHD2B PE=1 SV=1	Q6P2I3	35 kDa	0% (0.41)	0.97668	3.6725	4.6763	0.96488	3.9002	0	1.01223	0.941618	#DIV/0!	#DIV/0!
ATP synthase subunit delta, mitochondrial OS=Homo sapiens GN=ATP5D PE=1 SV=2	P30049	17 kDa	0% (0.41)	0.97668	3.6725	3.5073	0.96488	0.97504	3.0941	1.01223	3.76651	1.13354	1.97076
Isoleucyl-tRNA synthetase, mitochondrial OS=Homo sapiens GN=IARS2 PE=1 SV=2	Q9NSE4	114 kDa	0% (0.41)	0.97668	0.91812	2.3382	0.96488	3.9002	2.0628	1.01223	0.235403	1.13351	0.793714
Peroxisomal membrane protein PEX14 OS=Homo sapiens GN=PEX14 PE=1 SV=1	O75381 (+1)	41 kDa	0% (0.41)	1.9534	3.6725	1.1691	0	1.9501	2.0628	#DIV/0!	1.88324	0.566754	#DIV/0!
Transmembrane emp24 domain-containing protein 9 OS=Homo sapiens GN=TMED9 PE=1 SV=2	Q9BVK6	27 kDa	0% (0.41)	0.97668	0.91812	3.5073	2.8946	1.9501	3.0941	0.337414	0.470807	1.13354	0.647255
26S proteasome non-ATPase regulatory subunit 12 OS=Homo sapiens GN=PSMD12 PE=1 SV=3	O00232	53 kDa	0% (0.41)	1.9534	0	1.1691	0.96488	1.9501	2.0628	2.0245	0	0.566754	0.863751
Fragile X mental retardation syndrome-related protein 1 OS=Homo sapiens GN=FXR1 PE=1 SV=3	P51114 (+2)	70 kDa	0% (0.41)	0.97668	0.91812	0	1.9298	1.9501	0	0.506104	0.470807	#DIV/0!	#DIV/0!
Eukaryotic peptide chain release factor subunit 1 OS=Homo sapiens GN=ETF1 PE=1 SV=3	P62495	49 kDa	0% (0.41)	0.97668	0.91812	0	1.9298	1.9501	0	0.506104	0.470807	#DIV/0!	#DIV/0!
Catenin alpha-2 OS=Homo sapiens GN=CTNNA2 PE=1 SV=5	P26232 (+3)	105 kDa	0% (0.41)	1.9534	0	0	1.9298	0	3.0941	1.01223	#DIV/0!	0	#DIV/0!
Nicotinamide phosphoribosyltransferase OS=Homo sapiens GN=NAMPT PE=1 SV=1	P43490	56 kDa	0% (0.40)	11.72	12.854	43.256	9.6488	10.725	17.533	1.21466	1.19851	2.46712	1.62676
Sulfatase-modifying factor 2 OS=Homo sapiens GN=SUMF2 PE=1 SV=2	Q8NBJ7 (+1)	34 kDa	0% (0.40)	0.97668	1.8362	3.5073	0.96488	0.97504	2.0628	1.01223	1.8832	1.70026	1.5319
Chloride intracellular channel protein 1 OS=Homo sapiens GN=CLIC1 PE=1 SV=4	O00299	27 kDa	0% (0.39)	11.72	16.526	12.86	9.6488	12.675	13.408	1.21466	1.30383	0.959129	1.1592
Protein ERGIC-53 OS=Homo sapiens GN=LMAN1 PE=1 SV=2	P49257	58 kDa	0% (0.39)	8.7901	9.1812	15.198	6.7542	7.8003	11.345	1.30143	1.17703	1.33962	1.27269
3-hydroxyisobutyrate dehydrogenase, mitochondrial OS=Homo sapiens GN=HIBADH PE=1 SV=2	P31937	35 kDa	0% (0.39)	9.7668	9.1812	16.367	6.7542	7.8003	12.377	1.44603	1.17703	1.32237	1.31515
NSFL1 cofactor p47 OS=Homo sapiens GN=NSFL1C PE=1 SV=2	Q9UNZ2 (+1)	41 kDa	0% (0.39)	5.8601	8.2631	8.1836	3.8595	5.8502	8.251	1.51836	1.41245	0.991831	1.30755
Proteasome subunit alpha type-4 OS=Homo sapiens GN=PSMA4 PE=1 SV=1	P25789	29 kDa	0% (0.39)	4.8834	2.7544	2.3382	3.8595	7.8003	3.0941	1.26529	0.353115	0.755696	0.791368
26S proteasome non-ATPase regulatory subunit 11 OS=Homo sapiens GN=PSMD11 PE=1 SV=3	O00231	47 kDa	0% (0.39)	2.93	3.6725	4.6763	3.8595	3.9002	6.1883	0.759166	0.941618	0.755668	0.818817
Serine-threonine kinase receptor-associated protein OS=Homo sapiens GN=STRAP PE=1 SV=1	Q9Y3F4	38 kDa	0% (0.39)	2.93	2.7544	1.1691	1.9298	0.97504	2.0628	1.51829	2.82491	0.566754	1.63665
Coatomer subunit epsilon OS=Homo sapiens GN=COPE PE=1 SV=3	O14579	34 kDa	0% (0.39)	1.9534	2.7544	2.3382	1.9298	2.9251	4.1255	1.01223	0.941643	0.566768	0.840213
Reticulocalbin-2 OS=Homo sapiens GN=RCN2 PE=1 SV=1	Q14257	37 kDa	0% (0.39)	1.9534	2.7544	2.3382	1.9298	2.9251	4.1255	1.01223	0.941643	0.566768	0.840213
Aminoacyl tRNA synthase complex-interacting multifunctional protein 2 OS=Homo sapiens GN=AIMP2 PE=1 SV=2	Q13155	35 kDa	0% (0.39)	0.97668	0.91812	1.1691	0.96488	2.9251	1.0314	1.01223	0.313876	1.13351	0.819871
Vacuolar protein sorting-associated protein 35 OS=Homo sapiens GN=VPS35 PE=1 SV=2	Q96QK1	92 kDa	0% (0.39)	0	2.7544	1.1691	0.96488	2.9251	3.0941	0	0.941643	0.377848	0.43983
HLA class I histocompatibility antigen, B-44 alpha chain OS=Homo sapiens GN=HLA-B PE=1 SV=1	P30481	40 kDa	0% (0.39)	1.9534	0.91812	8.1836	0.96488	0	3.0941	2.0245	#DIV/0!	2.6449	#DIV/0!
NADH dehydrogenase [ubiquinone] 1 alpha subcomplex subunit 9, mitochondrial OS=Homo sapiens GN=NDUFA9 PE=1 SV=2	Q16795	43 kDa	0% (0.39)	1.9534	0	2.3382	0.96488	0	1.0314	2.0245	#DIV/0!	2.26702	#DIV/0!
Growth/differentiation factor 15 OS=Homo sapiens GN=GDF15 PE=1 SV=2	Q99988	34 kDa	0% (0.39)	1.9534	0.91812	0	0	0.97504	0	#DIV/0!	0.941623	#DIV/0!	#DIV/0!
Spliceosome RNA helicase BAT1 OS=Homo sapiens GN=BAT1 PE=1 SV=1	Q13838 (+1)	49 kDa	0% (0.39)	0	0.91812	2.3382	0	0	1.0314	#DIV/0!	#DIV/0!	2.26702	#DIV/0!
ISOC2_HUMAN Isochorismatase domain-containing protein 2, mitochondrial OS=Homo sapiens GN=ISOC2 PE=1 SV=1	Q96AB3 (+1)	22 kDa	0% (0.39)	0	0.91812	2.3382	0	0	1.0314	#DIV/0!	#DIV/0!	2.26702	#DIV/0!
Palmitoyl-protein thioesterase 1 OS=Homo sapiens GN=PPT1 PE=1 SV=1	P50897	34 kDa	0% (0.39)	0	0	1.1691	0.96488	0	3.0941	0	#DIV/0!	0.377848	#DIV/0!
Eukaryotic peptide chain release factor GTP-binding subunit ERF3A OS=Homo sapiens GN=GSPT1 PE=1 SV=1	P15170	56 kDa	0% (0.39)	1.9534	0.91812	0	0	0.97504	0	#DIV/0!	0.941623	#DIV/0!	#DIV/0!
Gelsolin OS=Homo sapiens GN=GSN PE=1 SV=1	P06396 (+1)	86 kDa	0% (0.38)	22.464	23.871	12.86	15.438	19.501	12.377	1.45511	1.22409	1.03902	1.23941
Dihydrolipoyl dehydrogenase, mitochondrial OS=Homo sapiens GN=DLD PE=1 SV=2	P09622	54 kDa	0% (0.38)	11.72	13.772	18.705	11.579	8.7753	15.471	1.01218	1.56941	1.20904	1.26354
Adenosylhomocysteinase OS=Homo sapiens GN=AHCY PE=1 SV=4	P23526	48 kDa	0% (0.38)	12.697	10.099	9.3527	10.614	12.675	12.377	1.19625	0.796765	0.755652	0.916222
DNA-(apurinic or apyrimidinic site) lyase OS=Homo sapiens GN=APEX1 PE=1 SV=2	P27695	36 kDa	0% (0.38)	7.8135	11.017	8.1836	4.8244	9.7504	7.2196	1.61958	1.1299	1.13353	1.29434
Ran-specific GTPase-activating protein OS=Homo sapiens GN=RANBP1 PE=1 SV=1	P43487	23 kDa	0% (0.38)	4.8834	9.1812	5.8454	2.8946	5.8502	6.1883	1.68707	1.56938	0.944589	1.40035
Serine/threonine-protein phosphatase PP1-alpha catalytic subunit OS=Homo sapiens GN=PPP1CA PE=1 SV=1	P62136	38 kDa	0% (0.38)	4.8834	4.5906	1.1691	8.6839	4.8752	3.0941	0.562351	0.941623	0.377848	0.627274
3-ketoacyl-CoA thiolase, peroxisomal OS=Homo sapiens GN=ACAA1 PE=1 SV=2	P09110	44 kDa	0% (0.38)	5.8601	3.6725	5.8454	1.9298	2.9251	6.1883	3.03664	1.25551	0.944589	1.74558
HLA class I histocompatibility antigen, A-23 alpha chain OS=Homo sapiens GN=HLA-A PE=1 SV=1	P30447	41 kDa	0% (0.38)	3.9067	2.7544	9.3527	0.96488	2.9251	5.1569	4.0489	0.941643	1.81363	2.26806
Phosphoserine aminotransferase OS=Homo sapiens GN=PSAT1 PE=1 SV=2	Q9Y617	40 kDa	0% (0.38)	0.97668	4.5906	5.8454	1.9298	1.9501	3.0941	0.506104	2.35403	1.88921	1.58312
Golgi apparatus protein 1 OS=Homo sapiens GN=GLG1 PE=1 SV=2	Q92896 (+1)	135 kDa	0% (0.38)	1.9534	0.91812	3.5073	2.8946	1.9501	5.1569	0.674843	0.470807	0.680118	0.608589
Heat shock factor-binding protein 1 OS=Homo sapiens GN=HSBP1 PE=1 SV=1	O75506	9 kDa	0% (0.38)	0	1.8362	0	0	1.9501	3.0941	#DIV/0!	0.941593	0	#DIV/0!
Programmed cell death protein 6 OS=Homo sapiens GN=PDCD6 PE=1 SV=1	O75340	22 kDa	0% (0.38)	0.97668	1.8362	0	0	0.97504	0	#DIV/0!	1.8832	#DIV/0!	#DIV/0!
Diablo homolog, mitochondrial OS=Homo sapiens GN=DIABLO PE=1 SV=1	Q9NR28 (+1)	27 kDa	0% (0.38)	0.97668	1.8362	2.3382	0	0.97504	2.0628	#DIV/0!	1.8832	1.13351	#DIV/0!
AP-3 complex subunit delta-1 OS=Homo sapiens GN=AP3D1 PE=1 SV=1	O14617 (+4)	130 kDa	0% (0.38)	0.97668	0	0	0.96488	1.9501	0	1.01223	0	#DIV/0!	#DIV/0!
Cytoplasmic dynein 1 heavy chain 1 OS=Homo sapiens GN=DYNC1H1 PE=1 SV=5	Q14204	532 kDa	0% (0.37)	23.44	32.134	26.889	25.087	38.026	33.004	0.934348	0.845053	0.814719	0.864707
T-complex protein 1 subunit delta OS=Homo sapiens GN=CCT4 PE=1 SV=4	P50991	58 kDa	0% (0.37)	11.72	14.69	7.0145	14.473	13.651	12.377	0.809784	1.07611	0.566737	0.817544
ADP-ribosylation factor 4 OS=Homo sapiens GN=ARF4 PE=1 SV=3	P18085	21 kDa	0% (0.37)	6.8368	5.5087	5.8454	7.7191	8.7753	5.1569	0.885699	0.627751	1.13351	0.88232
40S ribosomal protein S4, X isoform OS=Homo sapiens GN=RPS4X PE=1 SV=2	P62701	30 kDa	0% (0.37)	3.9067	7.345	0	6.7542	5.8502	5.1569	0.57841	1.25551	0	0.611308
Alpha-synuclein OS=Homo sapiens GN=SNCA PE=1 SV=1	P37840	14 kDa	0% (0.37)	1.9534	4.5906	2.3382	3.8595	4.8752	3.0941	0.506128	0.941623	0.755696	0.734482
Tricarboxylate transport protein, mitochondrial OS=Homo sapiens GN=SLC25A1 PE=1 SV=2	P53007	34 kDa	0% (0.37)	7.8135	2.7544	3.5073	2.8946	1.9501	4.1255	2.69934	1.41244	0.850151	1.65398
Sepiapterin reductase OS=Homo sapiens GN=SPR PE=1 SV=1	P35270	28 kDa	0% (0.37)	1.9534	3.6725	2.3382	2.8946	2.9251	4.1255	0.674843	1.25551	0.566768	0.832374
Serine/threonine-protein phosphatase 6 regulatory subunit 3 OS=Homo sapiens GN=SAPS3 PE=1 SV=2	Q5H9R7 (+5)	98 kDa	0% (0.37)	2.93	2.7544	1.1691	1.9298	1.9501	1.0314	1.51829	1.41244	1.13351	1.35475
Cytochrome c oxidase subunit 4 isoform 1, mitochondrial OS=Homo sapiens GN=COX4I1 PE=1 SV=1	P13073	20 kDa	0% (0.37)	1.9534	1.8362	2.3382	0.96488	1.9501	2.0628	2.0245	0.941593	1.13351	1.36653
40S ribosomal protein S21 OS=Homo sapiens GN=RPS21 PE=1 SV=1	P63220	9 kDa	0% (0.37)	0	1.8362	0	0.96488	1.9501	1.0314	0	0.941593	0	0.313864
Elongation factor G, mitochondrial OS=Homo sapiens GN=GFM1 PE=1 SV=2	Q96RP9 (+1)	83 kDa	0% (0.37)	0	0.91812	2.3382	0	0.97504	0	#DIV/0!	0.941623	#DIV/0!	#DIV/0!
Nuclear pore complex protein Nup205 OS=Homo sapiens GN=NUP205 PE=1 SV=3	Q92621	228 kDa	0% (0.37)	0	0	0	0	0	2.0628	#DIV/0!	#DIV/0!	0	#DIV/0!
ES1 protein homolog, mitochondrial OS=Homo sapiens GN=C21orf33 PE=1 SV=3	P30042 (+1)	28 kDa	0% (0.37)	0	0.91812	2.3382	0	0.97504	0	#DIV/0!	0.941623	#DIV/0!	#DIV/0!
60S ribosomal protein L27a OS=Homo sapiens GN=RPL27A PE=1 SV=2	P46776	17 kDa	0% (0.37)	0.97668	0	0	0.96488	0	2.0628	1.01223	#DIV/0!	0	#DIV/0!
Tumor necrosis factor receptor superfamily member 16 OS=Homo sapiens GN=NGFR PE=1 SV=1	P08138	45 kDa	0% (0.37)	0	0	4.6763	0	0	0	#DIV/0!	#DIV/0!	#DIV/0!	#DIV/0!
Plasma membrane calcium-transporting ATPase 4 OS=Homo sapiens GN=ATP2B4 PE=1 SV=2	P23634 (+3)	138 kDa	0% (0.37)	0	0	2.3382	0	0	0	#DIV/0!	#DIV/0!	#DIV/0!	#DIV/0!
gamma [Bos taurus] CONTROL PROTEIN	NP_001014902.1	16 kDa	0% (0.37)	0	0	5.8454	0	0	0	#DIV/0!	#DIV/0!	#DIV/0!	#DIV/0!
Adenosine deaminase OS=Homo sapiens GN=ADA PE=1 SV=3	P00813	41 kDa	0% (0.37)	0	0	0	0	1.9501	0	#DIV/0!	0	#DIV/0!	#DIV/0!
Squamous cell carcinoma antigen recognized by T-cells 3 OS=Homo sapiens GN=SART3 PE=1 SV=1	Q15020	110 kDa	0% (0.37)	0	0.91812	2.3382	0.96488	0	0	0	#DIV/0!	#DIV/0!	#DIV/0!
Protein NDRG1 OS=Homo sapiens GN=NDRG1 PE=1 SV=1	Q92597	43 kDa	0% (0.37)	0	0	4.6763	0	0	0	#DIV/0!	#DIV/0!	#DIV/0!	#DIV/0!
PCKGM_HUMAN Phosphoenolpyruvate carboxykinase [GTP], mitochondrial OS=Homo sapiens GN=PCK2 PE=1 SV=3	Q16822	71 kDa	0% (0.37)	0	0	3.5073	0	0	0	#DIV/0!	#DIV/0!	#DIV/0!	#DIV/0!
Prenylated Rab acceptor protein 1 OS=Homo sapiens GN=RABAC1 PE=1 SV=1	Q9UI14	21 kDa	0% (0.37)	0.97668	0	2.3382	0	0	1.0314	#DIV/0!	#DIV/0!	2.26702	#DIV/0!
Laminin subunit beta-1 OS=Homo sapiens GN=LAMB1 PE=1 SV=1	P07942	198 kDa	0% (0.37)	0	0	0	0	0	3.0941	#DIV/0!	#DIV/0!	0	#DIV/0!
ATP-binding cassette sub-family D member 3 OS=Homo sapiens GN=ABCD3 PE=1 SV=1	P28288 (+1)	75 kDa	0% (0.37)	0	0	0	0	0	2.0628	#DIV/0!	#DIV/0!	0	#DIV/0!
DNA-directed RNA polymerase, mitochondrial OS=Homo sapiens GN=POLRMT PE=1 SV=2	O00411	139 kDa	0% (0.37)	0	0	0	0	0	2.0628	#DIV/0!	#DIV/0!	0	#DIV/0!
Ubiquitin carboxyl-terminal hydrolase 7 OS=Homo sapiens GN=USP7 PE=1 SV=2	Q93009	128 kDa	0% (0.37)	0	1.8362	0	0	0	0	#DIV/0!	#DIV/0!	#DIV/0!	#DIV/0!
Liprin-alpha-1 OS=Homo sapiens GN=PPFIA1 PE=1 SV=1	Q13136	136 kDa	0% (0.37)	0	1.8362	0	0	0	0	#DIV/0!	#DIV/0!	#DIV/0!	#DIV/0!
GSTM3_HUMAN Glutathione S-transferase Mu 3 OS=Homo sapiens GN=GSTM3 PE=1 SV=3	P21266	27 kDa	0% (0.37)	0	1.8362	0	0	0	0	#DIV/0!	#DIV/0!	#DIV/0!	#DIV/0!
Carnitine O-palmitoyltransferase 2, mitochondrial OS=Homo sapiens GN=CPT2 PE=1 SV=2	P23786	74 kDa	0% (0.37)	0	0	2.3382	0	0	0	#DIV/0!	#DIV/0!	#DIV/0!	#DIV/0!
Ubiquitin carboxyl-terminal hydrolase 11 OS=Homo sapiens GN=USP11 PE=1 SV=3	P51784	110 kDa	0% (0.37)	0	0	2.3382	0	0	0	#DIV/0!	#DIV/0!	#DIV/0!	#DIV/0!
Transmembrane protein 126A OS=Homo sapiens GN=TMEM126A PE=1 SV=1	Q9H061	22 kDa	0% (0.37)	0	0	2.3382	0	0	0	#DIV/0!	#DIV/0!	#DIV/0!	#DIV/0!
Plasminogen activator inhibitor 2 OS=Homo sapiens GN=SERPINB2 PE=1 SV=2	P05120	47 kDa	0% (0.37)	0	0	3.5073	0	0	0	#DIV/0!	#DIV/0!	#DIV/0!	#DIV/0!
NRBP_HUMAN Nuclear receptor-binding protein OS=Homo sapiens GN=NRBP1 PE=1 SV=1	Q9UHY1	60 kDa	0% (0.37)	0	0	0	0	1.9501	0	#DIV/0!	0	#DIV/0!	#DIV/0!
Transmembrane protein 165 OS=Homo sapiens GN=TMEM165 PE=1 SV=1	Q9HC07	35 kDa	0% (0.37)	0	0	3.5073	0	0	0	#DIV/0!	#DIV/0!	#DIV/0!	#DIV/0!
Fibronectin OS=Homo sapiens GN=FN1 PE=1 SV=4	P02751 (+11)	263 kDa	0% (0.37)	1.9534	0	0	0	0	0	#DIV/0!	#DIV/0!	#DIV/0!	#DIV/0!
Heme oxygenase 1 OS=Homo sapiens GN=HMOX1 PE=1 SV=1	P09601	33 kDa	0% (0.37)	1.9534	0	0	0	0	0	#DIV/0!	#DIV/0!	#DIV/0!	#DIV/0!
Prolyl 4-hydroxylase subunit alpha-1 OS=Homo sapiens GN=P4HA1 PE=1 SV=2	P13674 (+1)	61 kDa	0% (0.37)	0	0	0	0	0	2.0628	#DIV/0!	#DIV/0!	0	#DIV/0!
Ribonucleoside-diphosphate reductase large subunit OS=Homo sapiens GN=RRM1 PE=1 SV=1	P23921	90 kDa	0% (0.37)	0	0	0	0	0	2.0628	#DIV/0!	#DIV/0!	0	#DIV/0!
ERD21_HUMAN ER lumen protein retaining receptor 1 OS=Homo sapiens GN=KDELR1 PE=1 SV=1	P24390	25 kDa	0% (0.37)	0	0	2.3382	0	0	0	#DIV/0!	#DIV/0!	#DIV/0!	#DIV/0!
Splicing factor 3A subunit 1 OS=Homo sapiens GN=SF3A1 PE=1 SV=1	Q15459	89 kDa	0% (0.37)	1.9534	0	0	0	0	0	#DIV/0!	#DIV/0!	#DIV/0!	#DIV/0!
Choline transporter-like protein 1 OS=Homo sapiens GN=SLC44A1 PE=1 SV=1	Q8WWI5 (+2)	73 kDa	0% (0.37)	0	0	0	1.9298	0	0	0	#DIV/0!	#DIV/0!	#DIV/0!
Heat shock protein 75 kDa, mitochondrial OS=Homo sapiens GN=TRAP1 PE=1 SV=3	Q12931	80 kDa	0% (0.36)	9.7668	10.099	14.029	7.7191	10.725	10.314	1.26528	0.941632	1.36019	1.18903
Glucosidase 2 subunit beta OS=Homo sapiens GN=PRKCSH PE=1 SV=2	P14314	59 kDa	0% (0.36)	4.8834	8.2631	14.029	5.7893	3.9002	8.251	0.843522	2.11863	1.70028	1.55415
Transcription factor BTF3 OS=Homo sapiens GN=BTF3 PE=1 SV=1	P20290 (+1)	22 kDa	0% (0.36)	3.9067	4.5906	1.1691	5.7893	4.8752	3.0941	0.674814	0.941623	0.377848	0.664762
ATP-binding cassette sub-family E member 1 OS=Homo sapiens GN=ABCE1 PE=1 SV=1	P61221	67 kDa	0% (0.36)	1.9534	5.5087	1.1691	3.8595	4.8752	4.1255	0.506128	1.12994	0.283384	0.639818
Microsomal glutathione S-transferase 3 OS=Homo sapiens GN=MGST3 PE=1 SV=1	O14880	17 kDa	0% (0.36)	6.8368	1.8362	3.5073	0.96488	3.9002	2.0628	7.08565	0.470796	1.70026	3.08557
Signal recognition particle receptor subunit beta OS=Homo sapiens GN=SRPRB PE=1 SV=3	Q9Y5M8	30 kDa	0% (0.36)	2.93	0.91812	4.6763	0.96488	1.9501	2.0628	3.03665	0.470807	2.26697	1.92481
Transmembrane protein C3orf1 OS=Homo sapiens GN=C3orf1 PE=1 SV=2	Q9NPL8	32 kDa	0% (0.36)	3.9067	0	4.6763	0.96488	0.97504	2.0628	4.0489	0	2.26697	2.10529
Protein Mpv17 OS=Homo sapiens GN=MPV17 PE=1 SV=1	P39210	20 kDa	0% (0.36)	0.97668	0	2.3382	0	0.97504	0	#DIV/0!	0	#DIV/0!	#DIV/0!
RM54_HUMAN 39S ribosomal protein L54, mitochondrial OS=Homo sapiens GN=MRPL54 PE=1 SV=1	Q6P161	16 kDa	0% (0.36)	0	1.8362	1.1691	0	0	1.0314	#DIV/0!	#DIV/0!	1.13351	#DIV/0!
39S ribosomal protein L4, mitochondrial OS=Homo sapiens GN=MRPL4 PE=1 SV=1	Q9BYD3 (+1)	35 kDa	0% (0.36)	0.97668	0	2.3382	0.96488	0	0	1.01223	#DIV/0!	#DIV/0!	#DIV/0!
HEAT repeat-containing protein 2 OS=Homo sapiens GN=HEATR2 PE=1 SV=3	Q86Y56	93 kDa	0% (0.36)	0	0.91812	0	1.9298	0.97504	0	0	0.941623	#DIV/0!	#DIV/0!
Staphylococcal nuclease domain-containing protein 1 OS=Homo sapiens GN=SND1 PE=1 SV=1	Q7KZF4	102 kDa	0% (0.35)	21.487	25.707	12.86	22.192	33.151	21.659	0.968232	0.775452	0.593749	0.779144
Inosine-5'-monophosphate dehydrogenase 2 OS=Homo sapiens GN=IMPDH2 PE=1 SV=2	P12268	56 kDa	0% (0.35)	2.93	10.099	9.3527	6.7542	10.725	16.502	0.433804	0.941632	0.566762	0.647399
Transforming protein RhoA OS=Homo sapiens GN=RHOA PE=1 SV=1	P61586	22 kDa	0% (0.35)	2.93	4.5906	3.5073	3.8595	4.8752	4.1255	0.759166	0.941623	0.850151	0.850313
Protein arginine N-methyltransferase 5 OS=Homo sapiens GN=PRMT5 PE=1 SV=4	O14744	73 kDa	0% (0.35)	3.9067	5.5087	2.3382	2.8946	3.9002	1.0314	1.34965	1.41241	2.26702	1.67636
Peroxisomal biogenesis factor 19 OS=Homo sapiens GN=PEX19 PE=1 SV=1	P40855	33 kDa	0% (0.35)	1.9534	0.91812	0	0.96488	1.9501	2.0628	2.0245	0.470807	0	0.831769
Small acidic protein OS=Homo sapiens GN=SMAP PE=1 SV=1	O00193	20 kDa	0% (0.35)	0.97668	1.8362	1.1691	2.8946	1.9501	1.0314	0.337414	0.941593	1.13351	0.804172
Leucine-rich repeat-containing protein 47 OS=Homo sapiens GN=LRRC47 PE=1 SV=1	Q8N1G4	63 kDa	0% (0.35)	0.97668	2.7544	0	0	0.97504	0	#DIV/0!	2.82491	#DIV/0!	#DIV/0!
Non-specific lipid-transfer protein OS=Homo sapiens GN=SCP2 PE=1 SV=2	P22307 (+1)	59 kDa	0% (0.35)	0.97668	0	3.5073	0	0	1.0314	#DIV/0!	#DIV/0!	3.40052	#DIV/0!
Sideroflexin-3 OS=Homo sapiens GN=SFXN3 PE=2 SV=1	Q9BWM7	36 kDa	0% (0.35)	0.97668	0	4.6763	0	0.97504	0	#DIV/0!	0	#DIV/0!	#DIV/0!
Peroxiredoxin-1 OS=Homo sapiens GN=PRDX1 PE=1 SV=1	Q06830	22 kDa	0% (0.34)	11.72	11.936	16.367	9.6488	7.8003	14.439	1.21466	1.5302	1.13353	1.29279
Cathepsin D OS=Homo sapiens GN=CTSD PE=1 SV=1	P07339	45 kDa	0% (0.34)	7.8135	3.6725	8.1836	17.368	2.9251	14.439	0.449879	1.25551	0.566771	0.757387
Carbonyl reductase [NADPH] 1 OS=Homo sapiens GN=CBR1 PE=1 SV=3	P16152	30 kDa	0% (0.34)	8.7901	9.1812	7.0145	8.6839	8.7753	10.314	1.01223	1.04625	0.680095	0.91286
Fumarate hydratase, mitochondrial OS=Homo sapiens GN=FH PE=1 SV=3	P07954 (+1)	55 kDa	0% (0.34)	0.97668	3.6725	2.3382	1.9298	3.9002	5.1569	0.506104	0.941618	0.453412	0.633712
60S ribosomal protein L12 OS=Homo sapiens GN=RPL12 PE=1 SV=1	P30050	18 kDa	0% (0.34)	4.8834	4.5906	1.1691	5.7893	4.8752	4.1255	0.843522	0.941623	0.283384	0.689509
Protein diaphanous homolog 1 OS=Homo sapiens GN=DIAPH1 PE=1 SV=2	O60610 (+1)	141 kDa	0% (0.34)	1.9534	2.7544	2.3382	2.8946	4.8752	2.0628	0.674843	0.564982	1.13351	0.791111
Coproporphyrinogen-III oxidase, mitochondrial OS=Homo sapiens GN=CPOX PE=1 SV=3	P36551	50 kDa	0% (0.34)	0.97668	2.7544	3.5073	2.8946	3.9002	3.0941	0.337414	0.70622	1.13354	0.725726
Early endosome antigen 1 OS=Homo sapiens GN=EEA1 PE=1 SV=2	Q15075	162 kDa	0% (0.34)	0	0.91812	0	0.96488	0	5.1569	0	#DIV/0!	0	#DIV/0!
Intercellular adhesion molecule 1 OS=Homo sapiens GN=ICAM1 PE=1 SV=2	P05362	58 kDa	0% (0.34)	0.97668	0.91812	10.522	0	0.97504	1.0314	#DIV/0!	0.941623	10.2017	#DIV/0!
Lactoylglutathione lyase OS=Homo sapiens GN=GLO1 PE=1 SV=4	Q04760	21 kDa	0% (0.34)	0.97668	1.8362	1.1691	3.8595	1.9501	1.0314	0.253059	0.941593	1.13351	0.776053
Syntaxin-7 OS=Homo sapiens GN=STX7 PE=1 SV=4	O15400 (+1)	30 kDa	0% (0.34)	2.93	0.91812	1.1691	0.96488	0.97504	1.0314	3.03665	0.941623	1.13351	1.70393
EH domain-containing protein 1 OS=Homo sapiens GN=EHD1 PE=1 SV=2	Q9H4M9	61 kDa	0% (0.34)	0	0.91812	0	0.96488	0	3.0941	0	#DIV/0!	0	#DIV/0!
Glutathione synthetase OS=Homo sapiens GN=GSS PE=1 SV=1	P48637	52 kDa	0% (0.34)	0	0.91812	0	0	1.9501	1.0314	#DIV/0!	0.470807	0	#DIV/0!
HEMH_HUMAN Ferrochelatase, mitochondrial OS=Homo sapiens GN=FECH PE=1 SV=2	P22830	48 kDa	0% (0.34)	0	1.8362	1.1691	0	0.97504	0	#DIV/0!	1.8832	#DIV/0!	#DIV/0!
ATP synthase subunit beta, mitochondrial OS=Homo sapiens GN=ATP5B PE=1 SV=3	P06576	57 kDa	0% (0.33)	73.251	76.204	127.43	51.139	69.228	87.667	1.43239	1.10077	1.45357	1.32891
26S proteasome non-ATPase regulatory subunit 1 OS=Homo sapiens GN=PSMD1 PE=1 SV=2	Q99460	106 kDa	0% (0.33)	6.8368	6.4268	3.5073	5.7893	7.8003	7.2196	1.18094	0.823917	0.485803	0.830219
Nuclear autoantigenic sperm protein OS=Homo sapiens GN=NASP PE=1 SV=2	P49321 (+1)	85 kDa	0% (0.33)	1.9534	6.4268	5.8454	7.7191	3.9002	10.314	0.253061	1.64781	0.566744	0.822539
40S ribosomal protein S3a OS=Homo sapiens GN=RPS3A PE=1 SV=2	P61247	30 kDa	0% (0.33)	2.93	3.6725	0	2.8946	4.8752	3.0941	1.01223	0.753302	0	0.588511
Apolipoprotein A-I-binding protein OS=Homo sapiens GN=APOA1BP PE=1 SV=2	Q8NCW5 (+1)	32 kDa	0% (0.33)	2.93	3.6725	3.5073	1.9298	3.9002	2.0628	1.51829	0.941618	1.70026	1.38672
Histone-binding protein RBBP4 OS=Homo sapiens GN=RBBP4 PE=1 SV=3	Q09028	48 kDa	0% (0.33)	0.97668	0.91812	1.1691	3.8595	0	3.0941	0.253059	#DIV/0!	0.377848	#DIV/0!
Melanoma antigen recognized by T-cells 1 OS=Homo sapiens GN=MLANA PE=1 SV=1	Q16655	13 kDa	0% (0.33)	2.93	1.8362	1.1691	0.96488	1.9501	1.0314	3.03665	0.941593	1.13351	1.70392
Protein S100-A10 OS=Homo sapiens GN=S100A10 PE=1 SV=2	P60903	11 kDa	0% (0.33)	2.93	0.91812	2.3382	3.8595	1.9501	3.0941	0.759166	0.470807	0.755696	0.66189
Transcription elongation factor B polypeptide 2 OS=Homo sapiens GN=TCEB2 PE=1 SV=1	Q15370	13 kDa	0% (0.33)	0.97668	1.8362	2.3382	1.9298	1.9501	3.0941	0.506104	0.941593	0.755696	0.734464
Tubulin beta-3 chain OS=Homo sapiens GN=TUBB3 PE=1 SV=2	Q13509	50 kDa	0% (0.32)	104.51	80.795	64.3	124.47	99.454	82.51	0.83964	0.812386	0.779299	0.810442
Moesin OS=Homo sapiens GN=MSN PE=1 SV=3	P26038	68 kDa	0% (0.32)	18.557	20.199	15.198	15.438	17.551	15.471	1.20203	1.15087	0.982354	1.11175
Cullin-associated NEDD8-dissociated protein 1 OS=Homo sapiens GN=CAND1 PE=1 SV=2	Q86VP6	136 kDa	0% (0.32)	12.697	14.69	17.536	10.614	14.626	13.408	1.19625	1.00438	1.30788	1.1695
Nuclease-sensitive element-binding protein 1 OS=Homo sapiens GN=YBX1 PE=1 SV=3	P67809	36 kDa	0% (0.32)	17.58	16.526	9.3527	10.614	13.651	9.2824	1.6563	1.21061	1.00757	1.29149
Cell surface glycoprotein MUC18 OS=Homo sapiens GN=MCAM PE=1 SV=2	P43121	72 kDa	0% (0.32)	10.744	9.1812	23.382	7.7191	9.7504	10.314	1.39187	0.941623	2.26702	1.5335
Cytochrome c oxidase subunit 5A, mitochondrial OS=Homo sapiens GN=COX5A PE=1 SV=2	P20674	17 kDa	0% (0.32)	6.8368	4.5906	7.0145	3.8595	4.8752	6.1883	1.77142	0.941623	1.13351	1.28218
DNA damage-binding protein 1 OS=Homo sapiens GN=DDB1 PE=1 SV=1	Q16531	127 kDa	0% (0.32)	1.9534	4.5906	3.5073	4.8244	3.9002	4.1255	0.4049	1.17702	0.850151	0.810689
40S ribosomal protein S8 OS=Homo sapiens GN=RPS8 PE=1 SV=2	P62241	24 kDa	0% (0.32)	3.9067	3.6725	1.1691	5.7893	3.9002	3.0941	0.674814	0.941618	0.377848	0.66476
Glycerol-3-phosphate dehydrogenase, mitochondrial OS=Homo sapiens GN=GPD2 PE=1 SV=3	P43304 (+1)	81 kDa	0% (0.32)	2.93	1.8362	8.1836	0.96488	1.9501	3.0941	3.03665	0.941593	2.6449	2.20771
ATP synthase subunit b, mitochondrial OS=Homo sapiens GN=ATP5F1 PE=1 SV=2	P24539	29 kDa	0% (0.32)	2.93	2.7544	2.3382	0	2.9251	2.0628	#DIV/0!	0.941643	1.13351	#DIV/0!
Aminopeptidase B OS=Homo sapiens GN=RNPEP PE=1 SV=2	Q9H4A4	73 kDa	0% (0.32)	0.97668	2.7544	1.1691	1.9298	1.9501	4.1255	0.506104	1.41244	0.283384	0.733976
S-adenosylmethionine synthase isoform type-2 OS=Homo sapiens GN=MAT2A PE=1 SV=1	P31153	44 kDa	0% (0.32)	0.97668	1.8362	2.3382	1.9298	1.9501	4.1255	0.506104	0.941593	0.566768	0.671488
Small nuclear ribonucleoprotein Sm D1 OS=Homo sapiens GN=SNRPD1 PE=1 SV=1	P62314	13 kDa	0% (0.32)	2.93	0	1.1691	4.8244	0.97504	3.0941	0.607329	0	0.377848	0.328393
Suppressor of G2 allele of SKP1 homolog OS=Homo sapiens GN=SUGT1 PE=1 SV=3	Q9Y2Z0 (+1)	41 kDa	0% (0.32)	0.97668	1.8362	0	0.96488	1.9501	2.0628	1.01223	0.941593	0	0.651274
Heterogeneous nuclear ribonucleoprotein D0 OS=Homo sapiens GN=HNRNPD PE=1 SV=1	Q14103 (+1)	38 kDa	0% (0.32)	1.9534	1.8362	0	1.9298	1.9501	2.0628	1.01223	0.941593	0	0.651274
Aspartyl aminopeptidase OS=Homo sapiens GN=DNPEP PE=1 SV=1	Q9ULA0	52 kDa	0% (0.32)	0.97668	1.8362	0	0.96488	1.9501	2.0628	1.01223	0.941593	0	0.651274
Serrate RNA effector molecule homolog OS=Homo sapiens GN=SRRT PE=1 SV=1	Q9BXP5 (+4)	101 kDa	0% (0.32)	1.9534	0.91812	1.1691	0.96488	0.97504	1.0314	2.0245	0.941623	1.13351	1.36654
Methylcrotonoyl-CoA carboxylase beta chain, mitochondrial OS=Homo sapiens GN=MCCC2 PE=1 SV=1	Q9HCC0 (+1)	61 kDa	0% (0.32)	2.93	0	1.1691	0.96488	0	0	3.03665	#DIV/0!	#DIV/0!	#DIV/0!
Tryptophanyl-tRNA synthetase, cytoplasmic OS=Homo sapiens GN=WARS PE=1 SV=2	P23381	53 kDa	0% (0.31)	13.674	16.526	16.367	10.614	16.576	12.377	1.2883	0.996984	1.32237	1.20255
Dolichyl-diphosphooligosaccharide--protein glycosyltransferase subunit 2 OS=Homo sapiens GN=RPN2 PE=1 SV=3	P04844	69 kDa	0% (0.31)	18.557	12.854	23.382	13.508	11.7	17.533	1.37378	1.09863	1.3336	1.26867
Glutathione reductase, mitochondrial OS=Homo sapiens GN=GSR PE=1 SV=2	P00390 (+1)	56 kDa	0% (0.31)	1.9534	2.7544	1.1691	0.96488	1.9501	1.0314	2.0245	1.41244	1.13351	1.52348
Succinyl-CoA ligase [GDP-forming] subunit beta, mitochondrial OS=Homo sapiens GN=SUCLG2 PE=1 SV=2	Q96I99	47 kDa	0% (0.31)	0.97668	2.7544	4.6763	0	1.9501	2.0628	#DIV/0!	1.41244	2.26697	#DIV/0!
Platelet-activating factor acetylhydrolase IB subunit beta OS=Homo sapiens GN=PAFAH1B2 PE=1 SV=1	P68402	26 kDa	0% (0.31)	1.9534	2.7544	1.1691	0.96488	1.9501	1.0314	2.0245	1.41244	1.13351	1.52348
Elongation factor 2 OS=Homo sapiens GN=EEF2 PE=1 SV=4	P13639	95 kDa	0% (0.30)	98.645	114.77	61.962	126.4	113.1	99.012	0.780419	1.01477	0.625803	0.806996
Prohibitin OS=Homo sapiens GN=PHB PE=1 SV=1	P35232	30 kDa	0% (0.30)	11.72	9.1812	23.382	9.6488	4.8752	12.377	1.21466	1.88325	1.88915	1.66235
Copine-1 OS=Homo sapiens GN=CPNE1 PE=1 SV=1	Q99829	59 kDa	0% (0.30)	7.8135	8.2631	5.8454	7.7191	4.8752	5.1569	1.01223	1.69493	1.13351	1.28022
Isoform 7 of C-Jun-amino-terminal kinase-interacting protein 4 OS=Homo sapiens GN=SPAG9	O60271-7	54 kDa	0% (0.30)	3.9067	3.6725	2.3382	2.8946	2.9251	2.0628	1.34965	1.25551	1.13351	1.24622
Myristoylated alanine-rich C-kinase substrate OS=Homo sapiens GN=MARCKS PE=1 SV=4	P29966	32 kDa	0% (0.30)	2.93	2.7544	2.3382	2.8946	2.9251	6.1883	1.01223	0.941643	0.377842	0.777238
Ornithine aminotransferase, mitochondrial OS=Homo sapiens GN=OAT PE=1 SV=1	P04181	49 kDa	0% (0.30)	3.9067	3.6725	3.5073	0.96488	3.9002	3.0941	4.0489	0.941618	1.13354	2.04135
40S ribosomal protein S16 OS=Homo sapiens GN=RPS16 PE=1 SV=2	P62249	16 kDa	0% (0.30)	2.93	2.7544	1.1691	3.8595	3.9002	2.0628	0.759166	0.70622	0.566754	0.67738
60S ribosomal protein L21 OS=Homo sapiens GN=RPL21 PE=1 SV=2	P46778	19 kDa	0% (0.30)	1.9534	2.7544	1.1691	1.9298	2.9251	3.0941	1.01223	0.941643	0.377848	0.77724
Eukaryotic translation initiation factor 3 subunit D OS=Homo sapiens GN=EIF3D PE=1 SV=1	O15371	64 kDa	0% (0.30)	1.9534	2.7544	1.1691	1.9298	2.9251	3.0941	1.01223	0.941643	0.377848	0.77724
Plectin OS=Homo sapiens GN=PLEC PE=1 SV=3	Q15149 (+8)	532 kDa	0% (0.30)	9.7668	0	1.1691	0	0	0	#DIV/0!	#DIV/0!	#DIV/0!	#DIV/0!
Zinc finger Ran-binding domain-containing protein 2 OS=Homo sapiens GN=ZRANB2 PE=1 SV=2	O95218 (+1)	37 kDa	0% (0.30)	1.9534	1.8362	2.3382	1.9298	1.9501	1.0314	1.01223	0.941593	2.26702	1.40695
Mitochondrial ribonuclease P protein 1 OS=Homo sapiens GN=RG9MTD1 PE=1 SV=2	Q7L0Y3	47 kDa	0% (0.30)	0.97668	0.91812	4.6763	0	0.97504	1.0314	#DIV/0!	0.941623	4.53393	#DIV/0!
Heat shock 70 kDa protein 1A/1B OS=Homo sapiens GN=HSPA1A PE=1 SV=5	P08107	70 kDa	0% (0.29)	13.674	15.608	21.044	21.227	16.576	23.722	0.64418	0.941602	0.887109	0.824297
AP-2 complex subunit beta OS=Homo sapiens GN=AP2B1 PE=1 SV=1	P63010 (+1)	105 kDa	0% (0.29)	6.8368	6.4268	7.0145	6.7542	9.7504	7.2196	1.01223	0.659132	0.971591	0.880984
Galectin-1 OS=Homo sapiens GN=LGALS1 PE=1 SV=2	P09382	15 kDa	0% (0.29)	1.9534	4.5906	5.8454	0.96488	1.9501	4.1255	2.0245	2.35403	1.41689	1.93181
Cytochrome c oxidase subunit 2 OS=Homo sapiens GN=MT-CO2 PE=1 SV=1	P00403	26 kDa	0% (0.29)	2.93	2.7544	4.6763	2.8946	2.9251	2.0628	1.01223	0.941643	2.26697	1.40695
Alkyldihydroxyacetonephosphate synthase, peroxisomal OS=Homo sapiens GN=AGPS PE=1 SV=1	O00116	73 kDa	0% (0.29)	2.93	2.7544	4.6763	0	2.9251	3.0941	#DIV/0!	0.941643	1.51136	#DIV/0!
Transmembrane protein 33 OS=Homo sapiens GN=TMEM33 PE=1 SV=2	P57088	28 kDa	0% (0.29)	1.9534	1.8362	3.5073	0.96488	1.9501	2.0628	2.0245	0.941593	1.70026	1.55545
Caprin-1 OS=Homo sapiens GN=CAPRIN1 PE=1 SV=2	Q14444 (+1)	78 kDa	0% (0.29)	1.9534	2.7544	0	2.8946	1.9501	3.0941	0.674843	1.41244	0	0.695761
60S ribosomal protein L14 OS=Homo sapiens GN=RPL14 PE=1 SV=4	P50914	23 kDa	0% (0.29)	1.9534	2.7544	0	2.8946	2.9251	2.0628	0.674843	0.941643	0	0.538829
Hemoglobin Alpha Subunit CONTROL PROTEIN	HBA_BOVIN	15 kDa	0% (0.29)	0.97668	0	7.0145	0	0	0	#DIV/0!	#DIV/0!	#DIV/0!	#DIV/0!
Sorcin OS=Homo sapiens GN=SRI PE=1 SV=1	P30626	22 kDa	0% (0.29)	0	0	1.1691	0	1.9501	2.0628	#DIV/0!	0	0.566754	#DIV/0!
Tropomyosin alpha-4 chain OS=Homo sapiens GN=TPM4 PE=1 SV=3	P67936	29 kDa	0% (0.28)	9.7668	11.017	10.522	5.7893	9.7504	10.314	1.68704	1.1299	1.02017	1.27904
UPF0027 protein C22orf28 OS=Homo sapiens GN=C22orf28 PE=1 SV=1	Q9Y3I0	55 kDa	0% (0.28)	1.9534	5.5087	2.3382	5.7893	6.8253	3.0941	0.337416	0.8071	0.755696	0.633404
Hsp90 co-chaperone Cdc37 OS=Homo sapiens GN=CDC37 PE=1 SV=1	Q16543	44 kDa	0% (0.28)	3.9067	4.5906	4.6763	1.9298	1.9501	5.1569	2.02441	2.35403	0.906804	1.76175
Protein TBRG4 OS=Homo sapiens GN=TBRG4 PE=1 SV=1	Q969Z0	71 kDa	0% (0.28)	0.97668	0	1.1691	0.96488	1.9501	1.0314	1.01223	0	1.13351	0.715246
Atlastin-3 OS=Homo sapiens GN=ATL3 PE=1 SV=1	Q6DD88 (+1)	61 kDa	0% (0.28)	0.97668	0.91812	3.5073	0.96488	0	1.0314	1.01223	#DIV/0!	3.40052	#DIV/0!
Alpha-aminoadipic semialdehyde synthase, mitochondrial OS=Homo sapiens GN=AASS PE=1 SV=1	Q9UDR5	102 kDa	0% (0.28)	0.97668	0.91812	3.5073	0	0.97504	1.0314	#DIV/0!	0.941623	3.40052	#DIV/0!
Protein phosphatase 1 regulatory subunit 14B OS=Homo sapiens GN=PPP1R14B PE=1 SV=3	Q96C90	16 kDa	0% (0.28)	0	0.91812	1.1691	0.96488	0.97504	2.0628	0	0.941623	0.566754	0.502792
Ubiquilin-1 OS=Homo sapiens GN=UBQLN1 PE=1 SV=2	Q9UMX0	63 kDa	0% (0.27)	4.8834	8.2631	10.522	8.6839	10.725	11.345	0.562351	0.770452	0.927457	0.75342
Src substrate cortactin OS=Homo sapiens GN=CTTN PE=1 SV=2	Q14247	62 kDa	0% (0.27)	4.8834	7.345	3.5073	8.6839	7.8003	5.1569	0.562351	0.94163	0.680118	0.728033
60S ribosomal protein L6 OS=Homo sapiens GN=RPL6 PE=1 SV=3	Q02878	33 kDa	0% (0.27)	5.8601	5.5087	0	11.579	6.8253	4.1255	0.506097	0.8071	0	0.437732
Nucleosome assembly protein 1-like 4 OS=Homo sapiens GN=NAP1L4 PE=1 SV=1	Q99733	43 kDa	0% (0.27)	3.9067	4.5906	3.5073	4.8244	3.9002	5.1569	0.809779	1.17702	0.680118	0.888971
Prefoldin subunit 3 OS=Homo sapiens GN=VBP1 PE=1 SV=3	P61758	23 kDa	0% (0.27)	1.9534	3.6725	2.3382	1.9298	1.9501	2.0628	1.01223	1.88324	1.13351	1.34299
Ras-related protein Rab-10 OS=Homo sapiens GN=RAB10 PE=1 SV=1	P61026	23 kDa	0% (0.27)	3.9067	4.5906	4.6763	2.8946	4.8752	2.0628	1.34965	0.941623	2.26697	1.51941
Sulfate transporter OS=Homo sapiens GN=SLC26A2 PE=1 SV=2	P50443	82 kDa	0% (0.27)	0	1.8362	2.3382	3.8595	0.97504	4.1255	0	1.8832	0.566768	0.816657
Leucine-rich repeat flightless-interacting protein 1 OS=Homo sapiens GN=LRRFIP1 PE=1 SV=2	Q32MZ4 (+2)	89 kDa	0% (0.27)	1.9534	3.6725	2.3382	1.9298	1.9501	2.0628	1.01223	1.88324	1.13351	1.34299
Ras-related C3 botulinum toxin substrate 1 OS=Homo sapiens GN=RAC1 PE=1 SV=1	P63000 (+1)	21 kDa	0% (0.27)	0.97668	0.91812	3.5073	0.96488	0.97504	0	1.01223	0.941623	#DIV/0!	#DIV/0!
Prefoldin subunit 4 OS=Homo sapiens GN=PFDN4 PE=1 SV=1	Q9NQP4	15 kDa	0% (0.27)	0.97668	1.8362	1.1691	0.96488	0.97504	1.0314	1.01223	1.8832	1.13351	1.34298
Tubulin beta-2B chain OS=Homo sapiens GN=TUBB2B PE=1 SV=1	Q9BVA1	50 kDa	0% (0.26)	115.25	100.99	77.16	133.15	116.03	101.07	0.865565	0.870378	0.763431	0.833125
Leucine-rich repeat-containing protein 59 OS=Homo sapiens GN=LRRC59 PE=1 SV=1	Q96AG4	35 kDa	0% (0.26)	11.72	9.1812	7.0145	5.7893	7.8003	8.251	2.02442	1.17703	0.850139	1.35053
T-complex protein 1 subunit alpha OS=Homo sapiens GN=TCP1 PE=1 SV=1	P17987	60 kDa	0% (0.26)	5.8601	4.5906	2.3382	3.8595	12.675	7.2196	1.51836	0.362178	0.323868	0.734801
Serine/threonine-protein kinase PAK 2 OS=Homo sapiens GN=PAK2 PE=1 SV=3	Q13177	58 kDa	0% (0.26)	0	0.91812	1.1691	0.96488	1.9501	1.0314	0	0.470807	1.13351	0.534771
SUMO-conjugating enzyme UBC9 OS=Homo sapiens GN=UBE2I PE=1 SV=1	P63279	18 kDa	0% (0.26)	0	0.91812	1.1691	1.9298	0.97504	1.0314	0	0.941623	1.13351	0.69171
Opioid growth factor receptor OS=Homo sapiens GN=OGFR PE=1 SV=3	Q9NZT2 (+1)	73 kDa	0% (0.26)	2.93	0	3.5073	0.96488	0	1.0314	3.03665	#DIV/0!	3.40052	#DIV/0!
General transcription factor IIF subunit 1 OS=Homo sapiens GN=GTF2F1 PE=1 SV=2	P35269	58 kDa	0% (0.26)	1.9534	1.8362	0	0.96488	0	0	2.0245	#DIV/0!	#DIV/0!	#DIV/0!
Phosphoglucomutase-2 OS=Homo sapiens GN=PGM2 PE=1 SV=4	Q96G03	68 kDa	0% (0.26)	0.97668	0.91812	2.3382	0	0.97504	1.0314	#DIV/0!	0.941623	2.26702	#DIV/0!
Dihydrolipoyllysine-residue succinyltransferase component of 2-oxoglutarate dehydrogenase complex, mitochondrial OS=Homo sapiens GN=DLST PE=1 SV=3	P36957	49 kDa	0% (0.26)	0.97668	0.91812	2.3382	0.96488	0	1.0314	1.01223	#DIV/0!	2.26702	#DIV/0!
Eukaryotic translation initiation factor 4 gamma 1 OS=Homo sapiens GN=EIF4G1 PE=1 SV=4	Q04637 (+4)	175 kDa	0% (0.25)	13.674	8.2631	9.3527	14.473	10.725	14.439	0.944794	0.770452	0.647739	0.787662
Ribosome-binding protein 1 OS=Homo sapiens GN=RRBP1 PE=1 SV=4	Q9P2E9 (+2)	152 kDa	0% (0.25)	7.8135	5.5087	5.8454	9.6488	5.8502	9.2824	0.80979	0.941626	0.629729	0.793715
Rab GDP dissociation inhibitor alpha OS=Homo sapiens GN=GDI1 PE=1 SV=2	P31150	51 kDa	0% (0.25)	19.534	16.526	14.029	13.508	16.576	10.314	1.44611	0.996984	1.36019	1.26776
Calponin-3 OS=Homo sapiens GN=CNN3 PE=1 SV=1	Q15417	36 kDa	0% (0.25)	1.9534	1.8362	3.5073	2.8946	2.9251	5.1569	0.674843	0.627739	0.680118	0.6609
NADH dehydrogenase [ubiquinone] 1 alpha subcomplex subunit 5 OS=Homo sapiens GN=NDUFA5 PE=1 SV=3	Q16718	13 kDa	0% (0.25)	5.8601	1.8362	5.8454	2.8946	1.9501	3.0941	2.02449	0.941593	1.88921	1.61843
40S ribosomal protein S6 OS=Homo sapiens GN=RPS6 PE=1 SV=1	P62753	29 kDa	0% (0.25)	1.9534	2.7544	1.1691	5.7893	2.9251	2.0628	0.337416	0.941643	0.566754	0.615271
Protein canopy homolog 2 OS=Homo sapiens GN=CNPY2 PE=1 SV=1	Q9Y2B0	21 kDa	0% (0.25)	2.93	1.8362	4.6763	0.96488	0.97504	3.0941	3.03665	1.8832	1.51136	2.14374
Heterogeneous nuclear ribonucleoproteins A2/B1 OS=Homo sapiens GN=HNRNPA2B1 PE=1 SV=2	P22626 (+1)	37 kDa	0% (0.25)	0.97668	1.8362	0	2.8946	1.9501	1.0314	0.337414	0.941593	0	0.426336
MMS19 nucleotide excision repair protein homolog OS=Homo sapiens GN=MMS19 PE=1 SV=2	Q96T76	113 kDa	0% (0.25)	0.97668	0	0	1.9298	1.9501	0	0.506104	0	#DIV/0!	#DIV/0!
Transcription elongation factor A protein-like 3 OS=Homo sapiens GN=TCEAL3 PE=1 SV=1	Q969E4	23 kDa	0% (0.25)	1.9534	0	2.3382	0	0	1.0314	#DIV/0!	#DIV/0!	2.26702	#DIV/0!
L-lactate dehydrogenase A chain OS=Homo sapiens GN=LDHA PE=1 SV=2	P00338	37 kDa	0% (0.24)	72.274	81.713	56.116	153.42	84.828	77.353	0.471086	0.963279	0.725453	0.719939
Poly(rC)-binding protein 1 OS=Homo sapiens GN=PCBP1 PE=1 SV=2	Q15365	37 kDa	0% (0.24)	19.534	19.281	15.198	22.192	18.526	20.628	0.880227	1.04075	0.736766	0.885915
Pyruvate dehydrogenase E1 component subunit beta, mitochondrial OS=Homo sapiens GN=PDHB PE=1 SV=3	P11177 (+1)	39 kDa	0% (0.24)	4.8834	3.6725	4.6763	1.9298	3.9002	4.1255	2.53052	0.941618	1.13351	1.53522
26S proteasome non-ATPase regulatory subunit 7 OS=Homo sapiens GN=PSMD7 PE=1 SV=2	P51665	37 kDa	0% (0.24)	1.9534	2.7544	2.3382	3.8595	1.9501	5.1569	0.506128	1.41244	0.453412	0.79066
Prolyl endopeptidase OS=Homo sapiens GN=PREP PE=1 SV=2	P48147	81 kDa	0% (0.24)	1.9534	2.7544	1.1691	1.9298	3.9002	3.0941	1.01223	0.70622	0.377848	0.698766
Polyadenylate-binding protein 4 OS=Homo sapiens GN=PABPC4 PE=1 SV=1	Q13310 (+1)	71 kDa	0% (0.24)	6.8368	7.345	0	9.6488	12.675	5.1569	0.708565	0.579487	0	0.429351
Dual specificity protein phosphatase 3 OS=Homo sapiens GN=DUSP3 PE=1 SV=1	P51452	20 kDa	0% (0.24)	1.9534	0	0	1.9298	0.97504	2.0628	1.01223	0	0	0.33741
Exportin-1 OS=Homo sapiens GN=XPO1 PE=1 SV=1	O14980	123 kDa	0% (0.23)	8.7901	9.1812	11.691	9.6488	12.675	14.439	0.911004	0.724355	0.809682	0.815014
Transportin-1 OS=Homo sapiens GN=TNPO1 PE=1 SV=2	Q92973 (+1)	102 kDa	0% (0.23)	4.8834	6.4268	2.3382	6.7542	5.8502	6.1883	0.723017	1.09856	0.377842	0.73314
60S ribosomal protein L8 OS=Homo sapiens GN=RPL8 PE=1 SV=2	P62917	28 kDa	0% (0.23)	3.9067	5.5087	2.3382	7.7191	5.8502	4.1255	0.506108	0.941626	0.566768	0.671501
Cytosol aminopeptidase OS=Homo sapiens GN=LAP3 PE=1 SV=3	P28838 (+1)	56 kDa	0% (0.23)	4.8834	5.5087	7.0145	2.8946	2.9251	6.1883	1.68707	1.88325	1.13351	1.56794
60S ribosomal protein L3 OS=Homo sapiens GN=RPL3 PE=1 SV=2	P39023	46 kDa	0% (0.23)	0.97668	4.5906	0	4.8244	3.9002	3.0941	0.202446	1.17702	0	0.459821
Interleukin enhancer-binding factor 2 OS=Homo sapiens GN=ILF2 PE=1 SV=2	Q12905	43 kDa	0% (0.23)	4.8834	4.5906	4.6763	2.8946	2.9251	5.1569	1.68707	1.56938	0.906804	1.38775
Importin subunit alpha-2 OS=Homo sapiens GN=KPNA2 PE=1 SV=1	P52292	58 kDa	0% (0.23)	1.9534	0	0	4.8244	0	4.1255	0.4049	#DIV/0!	0	#DIV/0!
60S ribosomal protein L9 OS=Homo sapiens GN=RPL9 PE=1 SV=1	P32969	22 kDa	0% (0.23)	0.97668	1.8362	1.1691	2.8946	2.9251	1.0314	0.337414	0.627739	1.13351	0.699554
GTP:AMP phosphotransferase, mitochondrial OS=Homo sapiens GN=AK3 PE=1 SV=4	Q9UIJ7	26 kDa	0% (0.23)	1.9534	2.7544	3.5073	0.96488	2.9251	1.0314	2.0245	0.941643	3.40052	2.12222
Eukaryotic translation initiation factor 1 OS=Homo sapiens GN=EIF1 PE=1 SV=1	P41567	13 kDa	0% (0.23)	0.97668	1.8362	1.1691	2.8946	0.97504	4.1255	0.337414	1.8832	0.283384	0.834668
Niemann-Pick C1 protein OS=Homo sapiens GN=NPC1 PE=1 SV=2	O15118	142 kDa	0% (0.23)	1.9534	0.91812	2.3382	0	1.9501	0	#DIV/0!	0.470807	#DIV/0!	#DIV/0!
cAMP-dependent protein kinase catalytic subunit alpha OS=Homo sapiens GN=PRKACA PE=1 SV=2	P17612 (+1)	41 kDa	0% (0.23)	1.9534	2.7544	0	0	0.97504	0	#DIV/0!	2.82491	#DIV/0!	#DIV/0!
Sialic acid synthase OS=Homo sapiens GN=NANS PE=1 SV=2	Q9NR45	40 kDa	0% (0.22)	3.9067	4.5906	4.6763	1.9298	4.8752	2.0628	2.02441	0.941623	2.26697	1.74433
Aminoacyl tRNA synthase complex-interacting multifunctional protein 1 OS=Homo sapiens GN=AIMP1 PE=1 SV=2	Q12904	34 kDa	0% (0.22)	0.97668	2.7544	2.3382	1.9298	3.9002	4.1255	0.506104	0.70622	0.566768	0.593031
Lamina-associated polypeptide 2, isoform alpha OS=Homo sapiens GN=TMPO PE=1 SV=2	P42166	75 kDa	0% (0.22)	0	0.91812	0	1.9298	0	3.0941	0	#DIV/0!	0	#DIV/0!
PDZ domain-containing protein GIPC1 OS=Homo sapiens GN=GIPC1 PE=1 SV=2	O14908	36 kDa	0% (0.22)	0.97668	0.91812	0	0.96488	0.97504	2.0628	1.01223	0.941623	0	0.651284
Vacuolar protein sorting-associated protein 26A OS=Homo sapiens GN=VPS26A PE=1 SV=2	O75436	38 kDa	0% (0.22)	0.97668	0.91812	0	0.96488	0.97504	2.0628	1.01223	0.941623	0	0.651284
60 kDa heat shock protein, mitochondrial OS=Homo sapiens GN=HSPD1 PE=1 SV=2	P10809	61 kDa	0% (0.21)	374.07	360.82	530.76	322.27	308.11	374.39	1.16073	1.17108	1.41767	1.24983
Malate dehydrogenase, mitochondrial OS=Homo sapiens GN=MDH2 PE=1 SV=3	P40926	36 kDa	0% (0.21)	41.021	33.97	52.609	33.771	33.151	36.098	1.21468	1.02471	1.45739	1.23226
Exportin-2 OS=Homo sapiens GN=CSE1L PE=1 SV=3	P55060 (+1)	110 kDa	0% (0.21)	23.44	24.789	15.198	30.876	23.401	25.784	0.759166	1.05931	0.589435	0.802638
Tubulin beta-2C chain OS=Homo sapiens GN=TUBB2C PE=1 SV=1	P68371	50 kDa	0% (0.21)	133.81	116.6	93.527	152.45	131.63	123.77	0.87773	0.885816	0.755652	0.839733
Polyadenylate-binding protein 1 OS=Homo sapiens GN=PABPC1 PE=1 SV=2	P11940 (+1)	71 kDa	0% (0.21)	8.7901	9.1812	1.1691	9.6488	12.675	9.2824	0.911004	0.724355	0.125948	0.587103
Septin-7 OS=Homo sapiens GN=SEPT7 PE=1 SV=2	Q16181 (+1)	51 kDa	0% (0.21)	6.8368	6.4268	12.86	6.7542	5.8502	3.0941	1.01223	1.09856	4.1563	2.08903
Glutaminyl-tRNA synthetase OS=Homo sapiens GN=QARS PE=1 SV=1	P47897	88 kDa	0% (0.21)	2.93	2.7544	4.6763	3.8595	9.7504	5.1569	0.759166	0.282491	0.906804	0.649487
Tubulin beta-4 chain OS=Homo sapiens GN=TUBB4 PE=1 SV=2	P04350	50 kDa	0% (0.21)	116.23	103.75	81.836	134.12	117.98	107.26	0.866612	0.879386	0.762968	0.836322
60S ribosomal protein L10a OS=Homo sapiens GN=RPL10A PE=1 SV=2	P62906	25 kDa	0% (0.21)	0.97668	3.6725	0	2.8946	2.9251	4.1255	0.337414	1.25551	0	0.530976
Isocitrate dehydrogenase [NAD] subunit beta, mitochondrial OS=Homo sapiens GN=IDH3B PE=1 SV=2	O43837	42 kDa	0% (0.21)	2.93	1.8362	2.3382	0.96488	1.9501	2.0628	3.03665	0.941593	1.13351	1.70392
Scavenger mRNA-decapping enzyme DcpS OS=Homo sapiens GN=DCPS PE=1 SV=2	Q96C86	39 kDa	0% (0.21)	2.93	1.8362	2.3382	0.96488	1.9501	2.0628	3.03665	0.941593	1.13351	1.70392
Glutathione peroxidase 1 OS=Homo sapiens GN=GPX1 PE=1 SV=3	P07203	22 kDa	0% (0.21)	0.97668	1.8362	3.5073	0	1.9501	0	#DIV/0!	0.941593	#DIV/0!	#DIV/0!
Ribonucleoprotein PTB-binding 1 OS=Homo sapiens GN=RAVER1 PE=1 SV=1	Q8IY67 (+1)	64 kDa	0% (0.21)	0	0	1.1691	2.8946	0	3.0941	0	#DIV/0!	0.377848	#DIV/0!
ATP-dependent RNA helicase DDX19A OS=Homo sapiens GN=DDX19A PE=1 SV=1	Q9NUU7 (+2)	54 kDa	0% (0.21)	0	1.8362	0	1.9298	1.9501	1.0314	0	0.941593	0	0.313864
40S ribosomal protein S15a OS=Homo sapiens GN=RPS15A PE=1 SV=2	P62244	15 kDa	0% (0.21)	0	1.8362	0	1.9298	1.9501	1.0314	0	0.941593	0	0.313864
Cell division protein kinase 2 OS=Homo sapiens GN=CDK2 PE=1 SV=2	P24941	34 kDa	0% (0.20)	8.7901	10.099	7.0145	12.543	14.626	8.251	0.700797	0.690483	0.850139	0.74714
Galectin-3 OS=Homo sapiens GN=LGALS3 PE=1 SV=5	P17931	26 kDa	0% (0.20)	9.7668	8.2631	8.1836	8.6839	6.8253	7.2196	1.1247	1.21066	1.13353	1.15629
Endoplasmic reticulum resident protein 29 OS=Homo sapiens GN=ERP29 PE=1 SV=4	P30040	29 kDa	0% (0.20)	9.7668	11.017	15.198	4.8244	9.7504	10.314	2.02446	1.1299	1.47353	1.54263
Isoform B of Phosphate carrier protein, mitochondrial OS=Homo sapiens GN=SLC25A3	Q00325-2	40 kDa	0% (0.20)	12.697	4.5906	17.536	4.8244	4.8752	7.2196	2.63183	0.941623	2.42894	2.0008
Guanine nucleotide-binding protein subunit beta-2-like 1 OS=Homo sapiens GN=GNB2L1 PE=1 SV=3	P63244	35 kDa	0% (0.20)	4.8834	9.1812	3.5073	8.6839	10.725	7.2196	0.562351	0.856056	0.485803	0.634736
Actin-related protein 2 OS=Homo sapiens GN=ACTR2 PE=1 SV=1	P61160	45 kDa	0% (0.20)	1.9534	5.5087	4.6763	3.8595	12.675	8.251	0.506128	0.434611	0.566756	0.502498
Dynamin-1-like protein OS=Homo sapiens GN=DNM1L PE=1 SV=2	O00429 (+5)	82 kDa	0% (0.20)	1.9534	4.5906	2.3382	2.8946	5.8502	6.1883	0.674843	0.784691	0.377842	0.612459
Cytosolic acyl coenzyme A thioester hydrolase OS=Homo sapiens GN=ACOT7 PE=1 SV=3	O00154 (+4)	42 kDa	0% (0.20)	2.93	4.5906	2.3382	1.9298	2.9251	1.0314	1.51829	1.56938	2.26702	1.7849
40S ribosomal protein S18 OS=Homo sapiens GN=RPS18 PE=1 SV=3	P62269	18 kDa	0% (0.20)	0.97668	0.91812	0	1.9298	0.97504	1.0314	0.506104	0.941623	0	0.482576
Chromodomain-helicase-DNA-binding protein 4 OS=Homo sapiens GN=CHD4 PE=1 SV=1	Q14839 (+1)	218 kDa	0% (0.20)	0	0	0	2.8946	0.97504	0	0	0	#DIV/0!	#DIV/0!
Myosin-IXb OS=Homo sapiens GN=MYO9B PE=1 SV=2	Q13459 (+1)	244 kDa	0% (0.20)	0.97668	0.91812	0	1.9298	0.97504	1.0314	0.506104	0.941623	0	0.482576
Signal transducer and activator of transcription 1-alpha/beta OS=Homo sapiens GN=STAT1 PE=1 SV=2	P42224 (+1)	87 kDa	0% (0.20)	0.97668	0.91812	0	0.96488	1.9501	1.0314	1.01223	0.470807	0	0.494345
Elongation factor 1-alpha 1 OS=Homo sapiens GN=EEF1A1 PE=1 SV=1	P68104	50 kDa	0% (0.19)	155.29	184.54	136.78	119.65	153.08	120.67	1.29787	1.20551	1.1335	1.2123
Annexin A2 OS=Homo sapiens GN=ANXA2 PE=1 SV=2	P07355 (+1)	39 kDa	0% (0.19)	41.997	32.134	42.087	32.806	26.326	36.098	1.28016	1.22062	1.16591	1.22223
Actin, alpha cardiac muscle 1 OS=Homo sapiens GN=ACTC1 PE=1 SV=1	P68032 (+1)	42 kDa	0% (0.19)	42.974	40.397	40.918	46.314	40.952	49.506	0.927884	0.986448	0.826526	0.913619
60S ribosomal protein L18 OS=Homo sapiens GN=RPL18 PE=1 SV=2	Q07020	22 kDa	0% (0.19)	3.9067	3.6725	1.1691	5.7893	3.9002	4.1255	0.674814	0.941618	0.283384	0.633272
Protein transport protein Sec61 subunit alpha isoform 1 OS=Homo sapiens GN=SEC61A1 PE=1 SV=2	P61619	52 kDa	0% (0.19)	4.8834	0.91812	2.3382	4.8244	3.9002	5.1569	1.01223	0.235403	0.453412	0.567015
Proteasome subunit beta type-5 OS=Homo sapiens GN=PSMB5 PE=1 SV=3	P28074	28 kDa	0% (0.19)	1.9534	3.6725	2.3382	0.96488	1.9501	2.0628	2.0245	1.88324	1.13351	1.68042
Lysosomal protective protein OS=Homo sapiens GN=CTSA PE=1 SV=2	P10619	54 kDa	0% (0.19)	1.9534	0.91812	4.6763	0	0.97504	1.0314	#DIV/0!	0.941623	4.53393	#DIV/0!
Metaxin-1 OS=Homo sapiens GN=MTX1 PE=1 SV=2	Q13505 (+2)	51 kDa	0% (0.19)	1.9534	0.91812	1.1691	0.96488	0.97504	0	2.0245	0.941623	#DIV/0!	#DIV/0!
Actin-related protein 2/3 complex subunit 3 OS=Homo sapiens GN=ARPC3 PE=1 SV=3	O15145	21 kDa	0% (0.19)	0.97668	1.8362	1.1691	0.96488	0	1.0314	1.01223	#DIV/0!	1.13351	#DIV/0!
Actin, cytoplasmic 1 OS=Homo sapiens GN=ACTB PE=1 SV=1	P60709 (+1)	42 kDa	0% (0.18)	407.28	525.16	427.89	544.19	537.25	480.62	0.748415	0.977497	0.890288	0.872066
Elongation factor 1-beta OS=Homo sapiens GN=EEF1B2 PE=1 SV=3	P24534	25 kDa	0% (0.18)	10.744	10.099	8.1836	5.7893	7.8003	9.2824	1.85584	1.29469	0.881625	1.34405
Phosphoglucomutase-1 OS=Homo sapiens GN=PGM1 PE=1 SV=3	P36871	61 kDa	0% (0.18)	9.7668	8.2631	8.1836	14.473	8.7753	11.345	0.674829	0.941632	0.72134	0.779267
Septin-2 OS=Homo sapiens GN=SEPT2 PE=1 SV=1	Q15019 (+1)	41 kDa	0% (0.18)	7.8135	6.4268	10.522	5.7893	6.8253	6.1883	1.34965	0.941614	1.70031	1.33052
Voltage-dependent anion-selective channel protein 2 OS=Homo sapiens GN=VDAC2 PE=1 SV=2	P45880 (+2)	32 kDa	0% (0.18)	3.9067	3.6725	5.8454	0.96488	3.9002	3.0941	4.0489	0.941618	1.88921	2.29324
Mitochondrial-processing peptidase subunit alpha OS=Homo sapiens GN=PMPCA PE=1 SV=2	Q10713	58 kDa	0% (0.18)	2.93	1.8362	1.1691	0	1.9501	0	#DIV/0!	0.941593	#DIV/0!	#DIV/0!
Integrator complex subunit 3 OS=Homo sapiens GN=INTS3 PE=1 SV=1	Q68E01 (+1)	118 kDa	0% (0.18)	1.9534	0.91812	0	3.8595	0.97504	3.0941	0.506128	0.941623	0	0.482584
Isoform 2 of ATPase family AAA domain-containing protein 3A OS=Homo sapiens GN=ATAD3A	Q9NVI7-2	66 kDa	0% (0.18)	0.97668	0	2.3382	0	0	0	#DIV/0!	#DIV/0!	#DIV/0!	#DIV/0!
Trifunctional enzyme subunit alpha, mitochondrial OS=Homo sapiens GN=HADHA PE=1 SV=2	P40939	83 kDa	0% (0.17)	21.487	19.281	21.044	11.579	21.451	12.377	1.85569	0.898839	1.70025	1.48493
Mitogen-activated protein kinase 1 OS=Homo sapiens GN=MAPK1 PE=1 SV=3	P28482	41 kDa	0% (0.17)	6.8368	4.5906	4.6763	7.7191	5.8502	7.2196	0.885699	0.784691	0.647723	0.772704
Ras GTPase-activating protein-binding protein 1 OS=Homo sapiens GN=G3BP1 PE=1 SV=1	Q13283	52 kDa	0% (0.17)	1.9534	3.6725	0	2.8946	7.8003	4.1255	0.674843	0.470815	0	0.381886
Alpha-aminoadipic semialdehyde dehydrogenase OS=Homo sapiens GN=ALDH7A1 PE=1 SV=5	P49419 (+1)	58 kDa	0% (0.17)	1.9534	3.6725	2.3382	3.8595	3.9002	3.0941	0.506128	0.941618	0.755696	0.734481
SUMO-activating enzyme subunit 1 OS=Homo sapiens GN=SAE1 PE=1 SV=1	Q9UBE0	38 kDa	0% (0.17)	1.9534	2.7544	2.3382	0.96488	1.9501	2.0628	2.0245	1.41244	1.13351	1.52348
N-alpha-acetyltransferase 15, NatA auxiliary subunit OS=Homo sapiens GN=NAA15 PE=1 SV=1	Q9BXJ9	101 kDa	0% (0.17)	1.9534	1.8362	2.3382	2.8946	3.9002	2.0628	0.674843	0.470796	1.13351	0.759716
Pyruvate dehydrogenase E1 component subunit alpha, somatic form, mitochondrial OS=Homo sapiens GN=PDHA1 PE=1 SV=3	P08559	43 kDa	0% (0.17)	1.9534	1.8362	3.5073	0.96488	0.97504	2.0628	2.0245	1.8832	1.70026	1.86932
D-tyrosyl-tRNA(Tyr) deacylase 1 OS=Homo sapiens GN=DTD1 PE=1 SV=2	Q8TEA8	23 kDa	0% (0.17)	2.93	1.8362	2.3382	1.9298	1.9501	1.0314	1.51829	0.941593	2.26702	1.57563
BH3-interacting domain death agonist OS=Homo sapiens GN=BID PE=1 SV=1	P55957 (+1)	22 kDa	0% (0.17)	0	2.7544	1.1691	1.9298	2.9251	4.1255	0	0.941643	0.283384	0.408342
26S protease regulatory subunit 6B OS=Homo sapiens GN=PSMC4 PE=1 SV=2	P43686	47 kDa	0% (0.16)	6.8368	7.345	7.0145	7.7191	8.7753	7.2196	0.885699	0.837008	0.971591	0.8981
Delta(3,5)-Delta(2,4)-dienoyl-CoA isomerase, mitochondrial OS=Homo sapiens GN=ECH1 PE=1 SV=2	Q13011	36 kDa	0% (0.16)	2.93	6.4268	5.8454	1.9298	3.9002	3.0941	1.51829	1.64781	1.88921	1.6851
60S ribosomal protein L7a OS=Homo sapiens GN=RPL7A PE=1 SV=2	P62424	30 kDa	0% (0.16)	3.9067	3.6725	0	3.8595	4.8752	6.1883	1.01223	0.753302	0	0.588511
E3 ubiquitin-protein ligase HUWE1 OS=Homo sapiens GN=HUWE1 PE=1 SV=3	Q7Z6Z7 (+2)	482 kDa	0% (0.16)	1.9534	1.8362	2.3382	3.8595	1.9501	5.1569	0.506128	0.941593	0.453412	0.633711
Endoplasmic reticulum resident protein 44 OS=Homo sapiens GN=ERP44 PE=1 SV=1	Q9BS26	47 kDa	0% (0.16)	1.9534	2.7544	4.6763	0	1.9501	2.0628	#DIV/0!	1.41244	2.26697	#DIV/0!
S-methyl-5'-thioadenosine phosphorylase OS=Homo sapiens GN=MTAP PE=1 SV=2	Q13126	31 kDa	0% (0.16)	1.9534	0.91812	2.3382	1.9298	3.9002	3.0941	1.01223	0.235403	0.755696	0.667776
Probable fructose-2,6-bisphosphatase TIGAR OS=Homo sapiens GN=TIGAR PE=1 SV=1	Q9NQ88	30 kDa	0% (0.16)	1.9534	3.6725	1.1691	0.96488	0.97504	1.0314	2.0245	3.76651	1.13351	2.30817
Deoxyuridine 5'-triphosphate nucleotidohydrolase, mitochondrial OS=Homo sapiens GN=DUT PE=1 SV=3	P33316 (+2)	27 kDa	0% (0.16)	0.97668	0.91812	1.1691	2.8946	0.97504	2.0628	0.337414	0.941623	0.566754	0.615264
Calponin-2 OS=Homo sapiens GN=CNN2 PE=1 SV=4	Q99439	34 kDa	0% (0.16)	0	0	0	0	0.97504	2.0628	#DIV/0!	0	0	#DIV/0!
CSN8_HUMAN COP9 signalosome complex subunit 8 OS=Homo sapiens GN=COPS8 PE=1 SV=1	Q99627	23 kDa	0% (0.16)	0	0	0	0	0.97504	2.0628	#DIV/0!	0	0	#DIV/0!
Tubulin beta chain OS=Homo sapiens GN=TUBB PE=1 SV=2	P07437	50 kDa	0% (0.15)	147.48	146.9	107.56	186.22	159.91	148.52	0.791966	0.918642	0.724212	0.811607
Eukaryotic initiation factor 4A-I OS=Homo sapiens GN=EIF4A1 PE=1 SV=1	P60842	46 kDa	0% (0.15)	26.37	31.216	21.044	32.806	30.226	31.973	0.803816	1.03275	0.65818	0.831583
Lon protease homolog, mitochondrial OS=Homo sapiens GN=LONP1 PE=1 SV=2	P36776	106 kDa	0% (0.15)	6.8368	7.345	12.86	2.8946	7.8003	3.0941	2.36192	0.94163	4.1563	2.48661
Perilipin-3 OS=Homo sapiens GN=PLIN3 PE=1 SV=2	O60664	47 kDa	0% (0.15)	5.8601	7.345	7.0145	1.9298	4.8752	6.1883	3.03664	1.5066	1.13351	1.89225
Catalase OS=Homo sapiens GN=CAT PE=1 SV=3	P04040	60 kDa	0% (0.15)	4.8834	4.5906	3.5073	1.9298	2.9251	4.1255	2.53052	1.56938	0.850151	1.65002
26S protease regulatory subunit 8 OS=Homo sapiens GN=PSMC5 PE=1 SV=1	P62195	46 kDa	0% (0.15)	2.93	3.6725	4.6763	5.7893	3.9002	6.1883	0.506106	0.941618	0.755668	0.734464
Succinate dehydrogenase [ubiquinone] flavoprotein subunit, mitochondrial OS=Homo sapiens GN=SDHA PE=1 SV=2	P31040	73 kDa	0% (0.15)	4.8834	3.6725	7.0145	2.8946	2.9251	4.1255	1.68707	1.25551	1.70028	1.54762
Cat eye syndrome critical region protein 5 OS=Homo sapiens GN=CECR5 PE=1 SV=1	Q9BXW7 (+1)	46 kDa	0% (0.15)	2.93	2.7544	2.3382	2.8946	3.9002	3.0941	1.01223	0.70622	0.755696	0.824715
Protein NipSnap homolog 1 OS=Homo sapiens GN=NIPSNAP1 PE=1 SV=1	Q9BPW8	33 kDa	0% (0.15)	2.93	6.4268	3.5073	1.9298	2.9251	2.0628	1.51829	2.19712	1.70026	1.80523
40S ribosomal protein S17 OS=Homo sapiens GN=RPS17 PE=1 SV=2	P08708	16 kDa	0% (0.15)	1.9534	3.6725	1.1691	2.8946	5.8502	4.1255	0.674843	0.627756	0.283384	0.528661
Surfeit locus protein 4 OS=Homo sapiens GN=SURF4 PE=1 SV=3	O15260 (+1)	30 kDa	0% (0.15)	4.8834	3.6725	4.6763	2.8946	0.97504	4.1255	1.68707	3.76651	1.13351	2.1957
Inorganic pyrophosphatase OS=Homo sapiens GN=PPA1 PE=1 SV=2	Q15181	33 kDa	0% (0.15)	1.9534	4.5906	3.5073	1.9298	1.9501	2.0628	1.01223	2.35403	1.70026	1.68884
E3 ubiquitin-protein ligase UBR4 OS=Homo sapiens GN=UBR4 PE=1 SV=1	Q5T4S7 (+3)	574 kDa	0% (0.15)	0.97668	0.91812	1.1691	0.96488	1.9501	2.0628	1.01223	0.470807	0.566754	0.683263
Protein CutA OS=Homo sapiens GN=CUTA PE=1 SV=2	O60888 (+2)	19 kDa	0% (0.15)	0.97668	0.91812	1.1691	0.96488	1.9501	2.0628	1.01223	0.470807	0.566754	0.683263
Peptidyl-prolyl cis-trans isomerase FKBP8 OS=Homo sapiens GN=FKBP8 PE=1 SV=2	Q14318 (+1)	45 kDa	0% (0.15)	1.9534	0.91812	2.3382	0.96488	0.97504	1.0314	2.0245	0.941623	2.26702	1.74438
Pyridoxal kinase OS=Homo sapiens GN=PDXK PE=1 SV=1	O00764	35 kDa	0% (0.15)	0.97668	0.91812	1.1691	0.96488	1.9501	2.0628	1.01223	0.470807	0.566754	0.683263
Beta-galactosidase OS=Homo sapiens GN=GLB1 PE=1 SV=2	P16278 (+1)	76 kDa	0% (0.15)	0	1.8362	3.5073	0	0	0	#DIV/0!	#DIV/0!	#DIV/0!	#DIV/0!
Mannosyl-oligosaccharide glucosidase OS=Homo sapiens GN=MOGS PE=1 SV=5	Q13724	92 kDa	0% (0.15)	0.97668	0.91812	1.1691	0.96488	1.9501	2.0628	1.01223	0.470807	0.566754	0.683263
Tropomodulin-3 OS=Homo sapiens GN=TMOD3 PE=1 SV=1	Q9NYL9	40 kDa	0% (0.15)	0.97668	0.91812	1.1691	0.96488	1.9501	2.0628	1.01223	0.470807	0.566754	0.683263
Protein S100-A11 OS=Homo sapiens GN=S100A11 PE=1 SV=2	P31949	12 kDa	0% (0.14)	25.394	26.625	15.198	13.508	18.526	13.408	1.87992	1.43717	1.1335	1.48353
Septin-9 OS=Homo sapiens GN=SEPT9 PE=1 SV=2	Q9UHD8 (+3)	65 kDa	0% (0.14)	7.8135	10.099	10.522	11.579	11.7	10.314	0.674799	0.863162	1.02017	0.852709
60S ribosomal protein L7 OS=Homo sapiens GN=RPL7 PE=1 SV=1	P18124	29 kDa	0% (0.14)	4.8834	2.7544	1.1691	9.6488	5.8502	4.1255	0.506115	0.470822	0.283384	0.420107
60S ribosomal protein L10 OS=Homo sapiens GN=RPL10 PE=1 SV=4	P27635	25 kDa	0% (0.14)	5.8601	5.5087	1.1691	8.6839	6.8253	6.1883	0.674824	0.8071	0.188921	0.556948
Transaldolase OS=Homo sapiens GN=TALDO1 PE=1 SV=2	P37837	38 kDa	0% (0.14)	4.8834	4.5906	5.8454	3.8595	4.8752	3.0941	1.26529	0.941623	1.88921	1.36537
Protein CDV3 homolog OS=Homo sapiens GN=CDV3 PE=1 SV=1	Q9UKY7 (+1)	27 kDa	0% (0.14)	4.8834	4.5906	3.5073	4.8244	5.8502	5.1569	1.01223	0.784691	0.680118	0.82568
Septin-11 OS=Homo sapiens GN=SEPT11 PE=1 SV=3	Q9NVA2 (+1)	49 kDa	0% (0.14)	4.8834	3.6725	9.3527	3.8595	1.9501	2.0628	1.26529	1.88324	4.53398	2.56084
Erythrocyte band 7 integral membrane protein OS=Homo sapiens GN=STOM PE=1 SV=3	P27105	32 kDa	0% (0.14)	2.93	2.7544	2.3382	3.8595	2.9251	3.0941	0.759166	0.941643	0.755696	0.818835
Histone H2A type 2-C OS=Homo sapiens GN=HIST2H2AC PE=1 SV=4	Q16777 (+1)	14 kDa	0% (0.14)	2.93	3.6725	4.6763	2.8946	2.9251	1.0314	1.01223	1.25551	4.53393	2.26723
Peroxiredoxin-4 OS=Homo sapiens GN=PRDX4 PE=1 SV=1	Q13162	31 kDa	0% (0.14)	2.93	1.8362	2.3382	2.8946	2.9251	4.1255	1.01223	0.627739	0.566768	0.735579
F-actin-capping protein subunit alpha-1 OS=Homo sapiens GN=CAPZA1 PE=1 SV=3	P52907	33 kDa	0% (0.14)	1.9534	1.8362	2.3382	0.96488	1.9501	0	2.0245	0.941593	#DIV/0!	#DIV/0!
Voltage-dependent anion-selective channel protein 3 OS=Homo sapiens GN=VDAC3 PE=1 SV=1	Q9Y277 (+1)	31 kDa	0% (0.14)	2.93	0	4.6763	0	0	0	#DIV/0!	#DIV/0!	#DIV/0!	#DIV/0!
Proliferation-associated protein 2G4 OS=Homo sapiens GN=PA2G4 PE=1 SV=3	Q9UQ80	44 kDa	0% (0.13)	4.8834	7.345	3.5073	8.6839	10.725	6.1883	0.562351	0.684848	0.566763	0.604654
Cystatin-B OS=Homo sapiens GN=CSTB PE=1 SV=2	P04080	11 kDa	0% (0.13)	7.8135	5.5087	5.8454	5.7893	3.9002	4.1255	1.34965	1.41241	1.41689	1.39298
Ras-related protein Rap-1b OS=Homo sapiens GN=RAP1B PE=1 SV=1	P61224	21 kDa	0% (0.13)	5.8601	4.5906	7.0145	2.8946	3.9002	5.1569	2.02449	1.17702	1.36022	1.52058
Microtubule-associated protein RP/EB family member 1 OS=Homo sapiens GN=MAPRE1 PE=1 SV=3	Q15691	30 kDa	0% (0.13)	1.9534	3.6725	2.3382	2.8946	4.8752	5.1569	0.674843	0.753302	0.453412	0.627186
ATP synthase subunit f, mitochondrial OS=Homo sapiens GN=ATP5J2 PE=1 SV=3	P56134 (+1)	11 kDa	0% (0.13)	4.8834	2.7544	4.6763	2.8946	1.9501	3.0941	1.68707	1.41244	1.51136	1.53696
Uridine 5'-monophosphate synthase OS=Homo sapiens GN=UMPS PE=1 SV=1	P11172	52 kDa	0% (0.13)	1.9534	1.8362	0	1.9298	2.9251	3.0941	1.01223	0.627739	0	0.546656
AP-2 complex subunit alpha-1 OS=Homo sapiens GN=AP2A1 PE=1 SV=3	O95782 (+1)	108 kDa	0% (0.13)	0	2.7544	1.1691	1.9298	3.9002	4.1255	0	0.70622	0.283384	0.329868
60S ribosomal protein L23a OS=Homo sapiens GN=RPL23A PE=1 SV=1	P62750	18 kDa	0% (0.13)	0	0.91812	0	2.8946	0.97504	1.0314	0	0.941623	0	0.313874
Condensin complex subunit 1 OS=Homo sapiens GN=NCAPD2 PE=1 SV=3	Q15021	157 kDa	0% (0.13)	0	0	0	2.8946	0	2.0628	0	#DIV/0!	0	#DIV/0!
Neurosecretory protein VGF OS=Homo sapiens GN=VGF PE=1 SV=2	O15240	67 kDa	0% (0.12)	32.231	6.4268	17.536	0	6.8253	4.1255	#DIV/0!	0.941614	4.25064	#DIV/0!
Proliferating cell nuclear antigen OS=Homo sapiens GN=PCNA PE=1 SV=1	P12004	29 kDa	0% (0.12)	7.8135	4.5906	7.0145	8.6839	7.8003	11.345	0.899769	0.588516	0.61829	0.702191
Isoform Short of Ubiquitin carboxyl-terminal hydrolase 5 OS=Homo sapiens GN=USP5	P45974-2	93 kDa	0% (0.12)	4.8834	3.6725	5.8454	2.8946	2.9251	4.1255	1.68707	1.25551	1.41689	1.45316
D-dopachrome decarboxylase OS=Homo sapiens GN=DDT PE=1 SV=3	P30046	13 kDa	0% (0.12)	2.93	3.6725	4.6763	2.8946	2.9251	2.0628	1.01223	1.25551	2.26697	1.51157
Acylglycerol kinase, mitochondrial OS=Homo sapiens GN=AGK PE=1 SV=2	Q53H12	47 kDa	0% (0.12)	3.9067	1.8362	3.5073	1.9298	0.97504	2.0628	2.02441	1.8832	1.70026	1.86929
Protein SEC13 homolog OS=Homo sapiens GN=SEC13 PE=1 SV=3	P55735	36 kDa	0% (0.12)	0.97668	0.91812	1.1691	1.9298	1.9501	1.0314	0.506104	0.470807	1.13351	0.703473
Interleukin enhancer-binding factor 3 OS=Homo sapiens GN=ILF3 PE=1 SV=3	Q12906 (+5)	95 kDa	0% (0.12)	1.9534	1.8362	0	0	0	0	#DIV/0!	#DIV/0!	#DIV/0!	#DIV/0!
Ubiquitin-conjugating enzyme E2 L3 OS=Homo sapiens GN=UBE2L3 PE=1 SV=1	P68036	18 kDa	0% (0.11)	3.9067	5.5087	4.6763	6.7542	7.8003	5.1569	0.57841	0.706216	0.906804	0.730477
Sodium/potassium-transporting ATPase subunit beta-3 OS=Homo sapiens GN=ATP1B3 PE=1 SV=1	P54709	32 kDa	0% (0.11)	3.9067	5.5087	5.8454	3.8595	2.9251	4.1255	1.01223	1.88325	1.41689	1.43746
40S ribosomal protein S11 OS=Homo sapiens GN=RPS11 PE=1 SV=3	P62280	18 kDa	0% (0.11)	0.97668	2.7544	0	3.8595	3.9002	2.0628	0.253059	0.70622	0	0.31976
All-trans-retinol 13,14-reductase OS=Homo sapiens GN=RETSAT PE=2 SV=2	Q6NUM9	67 kDa	0% (0.11)	3.9067	1.8362	2.3382	0.96488	1.9501	0	4.0489	0.941593	#DIV/0!	#DIV/0!
Apolipoprotein E OS=Homo sapiens GN=APOE PE=1 SV=1	P02649	36 kDa	0% (0.11)	2.93	2.7544	3.5073	0	2.9251	0	#DIV/0!	0.941643	#DIV/0!	#DIV/0!
Coatomer subunit zeta-1 OS=Homo sapiens GN=COPZ1 PE=1 SV=1	P61923	20 kDa	0% (0.11)	1.9534	0.91812	1.1691	1.9298	1.9501	2.0628	1.01223	0.470807	0.566754	0.683263
Isovaleryl-CoA dehydrogenase, mitochondrial OS=Homo sapiens GN=IVD PE=1 SV=1	P26440	46 kDa	0% (0.100)	4.8834	2.7544	3.5073	2.8946	1.9501	1.0314	1.68707	1.41244	3.40052	2.16668
Elongation factor 1-gamma OS=Homo sapiens GN=EEF1G PE=1 SV=3	P26641	50 kDa	0% (0.10)	21.487	18.362	21.044	14.473	19.501	13.408	1.48463	0.941593	1.56951	1.33191
39S ribosomal protein L12, mitochondrial OS=Homo sapiens GN=MRPL12 PE=1 SV=2	P52815	21 kDa	0% (0.10)	6.8368	3.6725	5.8454	6.7542	7.8003	9.2824	1.01223	0.470815	0.629729	0.704258
Adipocyte plasma membrane-associated protein OS=Homo sapiens GN=APMAP PE=1 SV=2	Q9HDC9	46 kDa	0% (0.10)	4.8834	4.5906	7.0145	4.8244	1.9501	2.0628	1.01223	2.35403	3.40048	2.25558
60S ribosomal protein L30 OS=Homo sapiens GN=RPL30 PE=1 SV=2	P62888	13 kDa	0% (0.10)	2.93	2.7544	1.1691	4.8244	2.9251	4.1255	0.607329	0.941643	0.283384	0.610785
Prostaglandin reductase 1 OS=Homo sapiens GN=PTGR1 PE=1 SV=2	Q14914	36 kDa	0% (0.10)	0.97668	1.8362	2.3382	0.96488	0.97504	0	1.01223	1.8832	#DIV/0!	#DIV/0!
40S ribosomal protein SA OS=Homo sapiens GN=RPSA PE=1 SV=4	P08865	33 kDa	0% (0.099)	7.8135	8.2631	3.5073	10.614	9.7504	9.2824	0.73615	0.847463	0.377844	0.653819
Probable ATP-dependent RNA helicase DDX6 OS=Homo sapiens GN=DDX6 PE=1 SV=2	P26196	54 kDa	0% (0.096)	2.93	1.8362	2.3382	3.8595	2.9251	3.0941	0.759166	0.627739	0.755696	0.7142
Ubiquilin-2 OS=Homo sapiens GN=UBQLN2 PE=1 SV=2	Q9UHD9	66 kDa	0% (0.095)	0.97668	2.7544	0	4.8244	4.8752	2.0628	0.202446	0.564982	0	0.255809
Complement component 1 Q subcomponent-binding protein, mitochondrial OS=Homo sapiens GN=C1QBP PE=1 SV=1	Q07021	31 kDa	0% (0.094)	16.604	15.608	24.551	10.614	11.7	14.439	1.56435	1.33402	1.70033	1.5329
60S ribosomal protein L4 OS=Homo sapiens GN=RPL4 PE=1 SV=5	P36578	48 kDa	0% (0.092)	5.8601	10.099	2.3382	14.473	10.725	10.314	0.404899	0.941632	0.226702	0.524411
3-hydroxyacyl-CoA dehydratase 3 OS=Homo sapiens GN=PTPLAD1 PE=1 SV=2	Q9P035	43 kDa	0% (0.090)	1.9534	2.7544	2.3382	0	1.9501	1.0314	#DIV/0!	1.41244	2.26702	#DIV/0!
7-dehydrocholesterol reductase OS=Homo sapiens GN=DHCR7 PE=1 SV=1	Q9UBM7	54 kDa	0% (0.086)	1.9534	0.91812	1.1691	0	0.97504	0	#DIV/0!	0.941623	#DIV/0!	#DIV/0!
Ubiquitin carboxyl-terminal hydrolase isozyme L5 OS=Homo sapiens GN=UCHL5 PE=1 SV=3	Q9Y5K5 (+3)	38 kDa	0% (0.085)	1.9534	2.7544	1.1691	0	0.97504	1.0314	#DIV/0!	2.82491	1.13351	#DIV/0!
Ribulose-phosphate 3-epimerase OS=Homo sapiens GN=RPE PE=1 SV=1	Q96AT9	25 kDa	0% (0.083)	0.97668	0.91812	0	1.9298	1.9501	1.0314	0.506104	0.470807	0	0.325637
60S ribosomal protein L17 OS=Homo sapiens GN=RPL17 PE=1 SV=3	P18621	21 kDa	0% (0.082)	0	0.91812	0	1.9298	0.97504	1.0314	0	0.941623	0	0.313874
General vesicular transport factor p115 OS=Homo sapiens GN=USO1 PE=1 SV=2	O60763	108 kDa	0% (0.081)	8.7901	7.345	7.0145	4.8244	6.8253	3.0941	1.82201	1.07614	2.26706	1.72174
Tubulin beta-6 chain OS=Homo sapiens GN=TUBB6 PE=1 SV=1	Q9BUF5	50 kDa	0% (0.077)	38.091	35.807	29.227	41.49	45.827	39.192	0.918077	0.781352	0.745739	0.815056
60S ribosomal protein L22 OS=Homo sapiens GN=RPL22 PE=1 SV=2	P35268	15 kDa	0% (0.077)	4.8834	4.5906	2.3382	6.7542	7.8003	5.1569	0.723017	0.588516	0.453412	0.588315
Casein kinase II subunit alpha OS=Homo sapiens GN=CSNK2A1 PE=1 SV=1	P68400	45 kDa	0% (0.076)	1.9534	1.8362	1.1691	0	0.97504	1.0314	#DIV/0!	1.8832	1.13351	#DIV/0!
Hydroxysteroid dehydrogenase-like protein 2 OS=Homo sapiens GN=HSDL2 PE=1 SV=1	Q6YN16	45 kDa	0% (0.076)	1.9534	1.8362	1.1691	0	0.97504	1.0314	#DIV/0!	1.8832	1.13351	#DIV/0!
Mitochondrial carrier homolog 2 OS=Homo sapiens GN=MTCH2 PE=1 SV=1	Q9Y6C9	33 kDa	0% (0.075)	2.93	2.7544	4.6763	1.9298	1.9501	2.0628	1.51829	1.41244	2.26697	1.73257
Pyridoxal-dependent decarboxylase domain-containing protein 1 OS=Homo sapiens GN=PDXDC1 PE=1 SV=2	Q6P996	87 kDa	0% (0.075)	2.93	1.8362	3.5073	0.96488	1.9501	0	3.03665	0.941593	#DIV/0!	#DIV/0!
40S ribosomal protein S20 OS=Homo sapiens GN=RPS20 PE=1 SV=1	P60866	13 kDa	0% (0.074)	0.97668	1.8362	1.1691	1.9298	2.9251	2.0628	0.506104	0.627739	0.566754	0.566866
Acyl-CoA-binding protein OS=Homo sapiens GN=DBI PE=1 SV=2	P07108 (+2)	10 kDa	0% (0.074)	0.97668	1.8362	1.1691	1.9298	2.9251	2.0628	0.506104	0.627739	0.566754	0.566866
40S ribosomal protein S3 OS=Homo sapiens GN=RPS3 PE=1 SV=2	P23396	27 kDa	0% (0.068)	4.8834	6.4268	0	10.614	9.7504	7.2196	0.46009	0.659132	0	0.373074
Fructose-bisphosphate aldolase C OS=Homo sapiens GN=ALDOC PE=1 SV=2	P09972	39 kDa	0% (0.068)	14.65	12.854	14.029	16.403	14.626	16.502	0.893129	0.878846	0.850139	0.874038
CTP synthase 1 OS=Homo sapiens GN=CTPS PE=1 SV=2	P17812	67 kDa	0% (0.068)	0.97668	1.8362	1.1691	1.9298	1.9501	2.0628	0.506104	0.941593	0.566754	0.671484
Nuclear protein localization protein 4 homolog OS=Homo sapiens GN=NPLOC4 PE=1 SV=3	Q8TAT6 (+1)	68 kDa	0% (0.068)	0.97668	1.8362	1.1691	1.9298	1.9501	2.0628	0.506104	0.941593	0.566754	0.671484
DnaJ homolog subfamily B member 1 OS=Homo sapiens GN=DNAJB1 PE=1 SV=4	P25685	38 kDa	0% (0.068)	1.9534	1.8362	1.1691	0.96488	0.97504	0	2.0245	1.8832	#DIV/0!	#DIV/0!
Valyl-tRNA synthetase OS=Homo sapiens GN=VARS PE=1 SV=4	P26640	140 kDa	0% (0.067)	9.7668	6.4268	8.1836	10.614	10.725	10.314	0.920181	0.599235	0.793446	0.770954
Peptidyl-prolyl cis-trans isomerase A OS=Homo sapiens GN=PPIA PE=1 SV=2	P62937	18 kDa	0% (0.066)	55.671	57.842	54.947	78.155	59.477	74.259	0.712315	0.97251	0.739937	0.808254
UDP-glucose 4-epimerase OS=Homo sapiens GN=GALE PE=1 SV=2	Q14376	38 kDa	0% (0.066)	0.97668	0.91812	1.1691	1.9298	3.9002	2.0628	0.506104	0.235403	0.566754	0.436087
Eukaryotic translation initiation factor 6 OS=Homo sapiens GN=EIF6 PE=1 SV=1	P56537	27 kDa	0% (0.065)	2.93	4.5906	3.5073	0.96488	2.9251	1.0314	3.03665	1.56938	3.40052	2.66885
Transketolase OS=Homo sapiens GN=TKT PE=1 SV=3	P29401	68 kDa	0% (0.064)	63.484	56.923	68.976	50.174	56.552	43.318	1.26528	1.00656	1.59232	1.28805
60S ribosomal protein L24 OS=Homo sapiens GN=RPL24 PE=1 SV=1	P83731	18 kDa	0% (0.064)	1.9534	0.91812	0	2.8946	1.9501	3.0941	0.674843	0.470807	0	0.381883
Mitochondrial inner membrane protein OS=Homo sapiens GN=IMMT PE=1 SV=1	Q16891 (+1)	84 kDa	0% (0.062)	7.8135	2.7544	8.1836	0.96488	1.9501	2.0628	8.0979	1.41244	3.96723	4.49252
Serine/threonine-protein phosphatase 2A catalytic subunit alpha isoform OS=Homo sapiens GN=PPP2CA PE=1 SV=1	P67775	36 kDa	0% (0.062)	0.97668	2.7544	2.3382	2.8946	4.8752	5.1569	0.337414	0.564982	0.453412	0.451936
Chondroitin sulfate proteoglycan 4 OS=Homo sapiens GN=CSPG4 PE=1 SV=2	Q6UVK1	251 kDa	0% (0.060)	0	0.91812	1.1691	2.8946	1.9501	5.1569	0	0.470807	0.226706	0.232504
GrpE protein homolog 1, mitochondrial OS=Homo sapiens GN=GRPEL1 PE=1 SV=2	Q9HAV7	24 kDa	0% (0.059)	0.97668	1.8362	2.3382	0	0	1.0314	#DIV/0!	#DIV/0!	2.26702	#DIV/0!
Abhydrolase domain-containing protein 10, mitochondrial OS=Homo sapiens GN=ABHD10 PE=1 SV=1	Q9NUJ1	34 kDa	0% (0.058)	1.9534	2.7544	2.3382	0.96488	1.9501	1.0314	2.0245	1.41244	2.26702	1.90132
Ran GTPase-activating protein 1 OS=Homo sapiens GN=RANGAP1 PE=1 SV=1	P46060	64 kDa	0% (0.058)	0	0.91812	0	2.8946	0.97504	2.0628	0	0.941623	0	0.313874
Neural cell adhesion molecule L1 OS=Homo sapiens GN=L1CAM PE=1 SV=2	P32004 (+1)	140 kDa	0% (0.057)	5.8601	4.5906	10.522	0.96488	2.9251	2.0628	6.0734	1.56938	5.10083	4.24787
Mesencephalic astrocyte-derived neurotrophic factor OS=Homo sapiens GN=MANF PE=1 SV=2	P55145	20 kDa	0% (0.055)	2.93	2.7544	2.3382	0	0.97504	2.0628	#DIV/0!	2.82491	1.13351	#DIV/0!
Protein phosphatase 1 regulatory subunit 7 OS=Homo sapiens GN=PPP1R7 PE=1 SV=1	Q15435 (+3)	42 kDa	0% (0.054)	1.9534	1.8362	1.1691	0.96488	0.97504	1.0314	2.0245	1.8832	1.13351	1.6804
6-phosphofructokinase type C OS=Homo sapiens GN=PFKP PE=1 SV=2	Q01813	86 kDa	0% (0.053)	3.9067	5.5087	2.3382	5.7893	7.8003	9.2824	0.674814	0.706216	0.251896	0.544309
Pyrroline-5-carboxylate reductase 1, mitochondrial OS=Homo sapiens GN=PYCR1 PE=1 SV=2	P32322	33 kDa	0% (0.052)	4.8834	4.5906	7.0145	2.8946	3.9002	2.0628	1.68707	1.17702	3.40048	2.08819
Mitochondrial import receptor subunit TOM40 homolog OS=Homo sapiens GN=TOMM40 PE=1 SV=1	O96008	38 kDa	0% (0.051)	3.9067	0.91812	4.6763	0	0	0	#DIV/0!	#DIV/0!	#DIV/0!	#DIV/0!

## Sheet: S2
Supplementary Table 2. Details of the primer sequences used for qRT-PCR validation of modulated proteins.
Gene	Amplicon size (bp)	Primer orientation	Primer Sequence (5' -> 3')	Length	Tm	Location	References
PSAP	150	Forward Primer	ATGCAAAGACGTTGTCACCG	20	61.2	195-214	43
		Reverse Primer	GGGAGGTAGGAGTCCACTATCT	22	61.2	344-323
HIST1H4A	131	Forward Primer	AAGGGTTTGGGTAAGGGGG	19	60.9	25-43	43
		Reverse Primer	TAGATCAGACCAGAGATCCGC	21	60.2	155-135
MYO1B	168	Forward Primer	GAGTCTGGATTCGGCCAAAGT	21	62.1	705-725	43
		Reverse Primer	CGAGATTCGGGCTTGAACTCA	21	62.1	872-852
BUB3	118	Forward Primer	ATGCGGCTCAAGTACCAGC	19	59.8	215-233	39
		Reverse Primer	GATCAGTGTTCAAATCATGC	20	52.3	332-313
MOCOS	166	Forward Primer	CACCACCGCAGAAGACTACAC	21	62.6	318-338	43
		Reverse Primer	CACGTTCCGCATACCCACTAC	21	62.8	483-463
MTHFD1	228	Forward Primer	GTTGAAGGAGCAAGTACCTGG	21	60.3	78-98	43
		Reverse Primer	GGTAGCTGCACTAAGAACCCA	21	61.5	305-285
TROVE2	215	Forward Primer	GTTGGGCCTTGAAAATGCTGA	21	61.4	156-176	43
		Reverse Primer	GGGTAGGAATGCGACAAACTTC	22	61.2	370-349
TOMM22	184	Forward Primer	GGCCGGAGCCACTTTTGAT	19	62.7	186-204	43
		Reverse Primer	AGGTCCTAGAAGTATCTGCCG	21	60.2	369-349
HTT	147	Forward Primer	GCTCTTAGGCTTACTCGTTCCT	22	61.2	888-909	43
		Reverse Primer	TTCCTTGTCACTCCGAAGCTG	21	62	1034-1014
RPS13	129	Forward Primer	TCCCAGTCGGCTTTACCCTAT	21	62.1	34-54	43
		Reverse Primer	CAGGATTACACCGATCTGTGAAG	23	60.4	162-140
VDAC1	453	Forward Primer	ATGTCTTCACCAAGGGCTAT	20	54.7	Gene Bank ID	43
		Reverse Primer	TCTGGGTCACTCGGGATT	18	57.3	# BC071168
LMNA	Unspecified	Forward Primer	AGCAAAGTGCGTGAGGAGTT	20	58.5	Unigene ID	44
		Reverse Primer	AGGTCACCCTCCTTCTTGGT	20	58.5	# Hs.594444
CALM1	Unspecified	Forward Primer	TACTTCGTGTGCTCCGACCCAT	22	64.7	Gene Bank ID	45
		Reverse Primer	AGTCCACAGCCACAGCCTACTC	22	61.6	# BC007965
BUB1	136	Forward Primer	AGCCCAGACAGTAACAGACTC	21	60.9	1167-1187	43
		Reverse Primer	GTTGGCAACCTTATGTGTTTCAC	23	60.5	1302-1280
BUBR1	Unspecified	Forward Primer	ACGTTATTAGAAAGAGCTGTAG	22	49.1	Unspecified	40
		Reverse Primer	CATATCCAAAGGCTCATTGC	20	56.7
GAPDH	116	Forward Primer	TGTGGGCATCAATGGATTTGG	21	60.9	231-251	43
		Reverse Primer	ACACCATGTATTCCGGGTCAAT	22	61.4	346-325
